# Supplementary material for: Carbon­yl(N-nitroso-N-oxido-1-naphtylamine-κ2 O,O′)(triphenyl­phosphine-κP)rhodium(I) acetone solvate
Source: Acta Crystallogr Sect E Struct Rep Online. 2009 Nov 14;65(Pt 12):m1578. doi: 10.1107/S1600536809047321 (PMC2972147; doi:10.1107/S1600536809047321)
Supplement: Supplementary file 1 [file e-65-m1578-sup1.cif]

##############################################################################
###                                                                        ###
###        Electronic paper (Acta Crystallographica Section E)             ###
###                                                                        ###
##############################################################################
#                                                                            #
# This CIF contains the data in a paper accepted for publication in Acta     #
# Crystallographica Section E. It conforms to the requirements of Notes      #
# for Authors for Section E, and has been peer reviewed under the auspices   #
# of the IUCr Commission on Journals.                                        #
#                                                                            #
# Full details of the Crystallographic Information File format               #
# are given in the paper "The Crystallographic Information File (CIF):       #
# a New Standard Archive File for Crystallography" by S. R. Hall, F. H.      #
# Allen and I. D. Brown [Acta Cryst. (1991), A47, 655-685].                  #
#                                                                            #
# The current version of the core CIF dictionary is obtainable from          #
# ftp://ftp.iucr.org/pub/cif_core.dic. The current version number is 2.4.    #
#                                                                            #
# Software is freely available for graphical display of the structure(s) in  #
# this CIF.  For information consult the CIF home page http://www.iucr.org/  #
# cif/home.html                                                              #
#                                                                            #
# This file may be used for bona fide research purposes within the           #
# scientific community so long as proper attribution is given to the journal # 
# article from which it was obtained.                                        #
#                                                                            #
##############################################################################
                                             
data_global
_audit_creation_method     'WinGX routine CIF_UPDATE'
_audit_conform_dict_name     cif_core.dic
_audit_conform_dict_version     2.3
_journal_date_recd_electronic     2009-11-04
_journal_date_accepted     2009-11-09
_journal_name_full     'Acta Crystallographica, Section E'
_journal_year     2009
_journal_volume     65
_journal_issue     12
_journal_page_first     m1578
_journal_page_last     m1578
_journal_paper_category     QM
_journal_coeditor_code     WM2279
_publ_contact_author_name     'Venter, J.A.'
_publ_contact_author_address
;
Department of Chemistry
University of the Free State
P.O. Box 339
Bloemfontein
9300
South Africa
;
_publ_contact_author_email     'venterja.sci@ufs.ac.za'
_publ_contact_author_fax     '??'
_publ_contact_author_phone     '??'
_publ_section_title
;\
Carbonyl(<i>N</i>-nitroso-<i>N</i>-oxido-1-naphtylamine-\k^2^<i>O</i>,\
<i>O</i>')(triphenylphosphine-\k<i>P</i>)rhodium(I) acetone solvate
;
loop_
    _publ_author_name
    _publ_author_address
    'Venter, Johan A.'
;
Department of Chemistry
University of the Free State
PO Box 339
Bloemfontein 9300
South Africa
;
    'Purcell, W.'
;
Department of Chemistry
University of the Free State
PO Box 339
Bloemfontein 9300
South Africa
;
    'Visser, H. G.'
;
Department of Chemistry
University of the Free State
PO Box 339
Bloemfontein 9300
South Africa
;
    'Muller, T. J.'
;
Department of Chemistry
University of the Free State
PO Box 339
Bloemfontein 9300
South Africa
;
data_I
_audit_creation_method     'WinGX routine CIF_UPDATE'
_chemical_name_systematic
;
Carbonyl(<i>N</i>-nitroso-<i>N</i>-oxido-1-naphtylamine-
\k^2^<i>O</i>,<i>O</i>')(triphenylphosphine-\k<i>P</i>)rhodium(I) acetone
solvate
;
_chemical_formula_moiety     'C29 H22 N2 O3 P Rh, C3 H6 O'
_chemical_formula_sum     'C32 H28 N2 O4 P Rh'
_chemical_formula_iupac     '[Rh (C10 H7 N2 O2) (C18 H15 P) (C O)], C3 H6 O'
_chemical_formula_weight     638.44
_symmetry_cell_setting     'Triclinic'
_symmetry_space_group_name_H-M     'P -1'
_symmetry_space_group_name_Hall     '-P 1'
loop_
    _symmetry_equiv_pos_as_xyz
    'x, y, z'
    '-x, -y, -z'
_cell_length_a     9.709(5)
_cell_length_b     10.186(5)
_cell_length_c     15.393(5)
_cell_angle_alpha     77.499(5)
_cell_angle_beta     85.045(5)
_cell_angle_gamma     70.279(5)
_cell_volume     1398.9(11)
_cell_formula_units_Z     2
_cell_measurement_reflns_used     5578
_cell_measurement_theta_min     2.11
_cell_measurement_theta_max     28.1
_cell_measurement_temperature     100(2)
_exptl_crystal_description     'plate'
_exptl_crystal_colour     'yellow'
_exptl_crystal_size_max     0.211
_exptl_crystal_size_mid     0.208
_exptl_crystal_size_min     0.075
_exptl_crystal_density_diffrn     1.516
_exptl_crystal_density_method     'not measured'
_exptl_crystal_F_000     652
_exptl_absorpt_coefficient_mu     0.708
_exptl_absorpt_correction_type     multi-scan
_exptl_absorpt_process_details
;
SADABS (Bruker, 2004)
;
_exptl_absorpt_correction_T_min     0.763
_exptl_absorpt_correction_T_max     0.8471
_diffrn_ambient_temperature     100(2)
_diffrn_radiation_type     'MoK\a'
_diffrn_radiation_wavelength     0.71069
_diffrn_radiation_source     'sealed tube'
_diffrn_radiation_monochromator     'graphite'
_diffrn_measurement_device_type
;
Bruker X8 APEXII 4K Kappa CCD
;
_diffrn_measurement_method     '\f and \w'
_diffrn_reflns_number     23989
_diffrn_reflns_av_R_equivalents     0.0525
_diffrn_reflns_theta_min     1.36
_diffrn_reflns_theta_max     28
_diffrn_reflns_theta_full     28
_diffrn_measured_fraction_theta_max     0.993
_diffrn_measured_fraction_theta_full     0.993
_diffrn_reflns_limit_h_min     -11
_diffrn_reflns_limit_h_max     12
_diffrn_reflns_limit_k_min     -13
_diffrn_reflns_limit_k_max     13
_diffrn_reflns_limit_l_min     -19
_diffrn_reflns_limit_l_max     20
_reflns_number_total     6710
_reflns_number_gt     5377
_reflns_threshold_expression     I>2\s(I)
_refine_ls_structure_factor_coef     Fsqd
_refine_ls_matrix_type     full
_refine_ls_R_factor_gt     0.0465
_refine_ls_wR_factor_ref     0.1567
_refine_ls_goodness_of_fit_ref     1.16
_refine_ls_restrained_S_all     1.16
_refine_ls_number_reflns     6710
_refine_ls_number_parameters     363
_refine_ls_number_restraints     0
_refine_ls_hydrogen_treatment     constr
_refine_ls_weighting_scheme     calc
_refine_ls_weighting_details
              'w=1/[\s^2^(Fo^2^)+(0.0853P)^2^+0.0168P] where P=(Fo^2^+2Fc^2^)/3'
_refine_ls_shift/su_max     0.001
_refine_diff_density_max     1.751
_refine_diff_density_min     -1.18
_refine_ls_extinction_method     none
loop_
    _atom_type_symbol
    _atom_type_description
    _atom_type_scat_dispersion_real
    _atom_type_scat_dispersion_imag
    _atom_type_scat_source
    C C 0.0033 0.0016 'International Tables Vol C Tables 4.2.6.8 and 6.1.1.4'
    H H 0 0 'International Tables Vol C Tables 4.2.6.8 and 6.1.1.4'
    N N 0.0061 0.0033 'International Tables Vol C Tables 4.2.6.8 and 6.1.1.4'
    O O 0.0106 0.006 'International Tables Vol C Tables 4.2.6.8 and 6.1.1.4'
    P P 0.1023 0.0942 'International Tables Vol C Tables 4.2.6.8 and 6.1.1.4'
    Rh Rh -1.1178 0.9187 'International Tables Vol C Tables 4.2.6.8 and 6.1.1.4'
_computing_data_collection     'APEX2 (Bruker, 2005)'
_computing_cell_refinement     'SAINT-Plus (Bruker, 2004)'
_computing_data_reduction     'SAINT-Plus and XPREP (Bruker, 2004)'
_computing_structure_solution     'SIR97 (Altomare <i>et al.</i>,  1999)'
_computing_structure_refinement     'SHELXL97 (Sheldrick, 2008)'
_computing_molecular_graphics     'DIAMOND (Brandenburg & Putz, 2005)'
_computing_publication_material     'WinGX (Farrugia, 1999)'
loop_
    _atom_site_type_symbol
    _atom_site_label
    _atom_site_fract_x
    _atom_site_fract_y
    _atom_site_fract_z
    _atom_site_U_iso_or_equiv
    _atom_site_adp_type
    _atom_site_calc_flag
    _atom_site_refinement_flags
    _atom_site_occupancy
    _atom_site_disorder_assembly
    _atom_site_disorder_group
    C C1 0.6328(4) 0.0332(4) 0.3430(2) 0.0177(8) Uani d . 1 . .
    C C2 1.0765(4) 0.7216(5) 0.1312(3) 0.0239(9) Uani d . 1 . .
    C C3 1.1293(5) 0.8324(5) 0.1536(3) 0.0319(10) Uani d . 1 . .
    H H3A 1.0737 0.9245 0.1213 0.048 Uiso calc R 1 . .
    H H3B 1.2309 0.8127 0.1374 0.048 Uiso calc R 1 . .
    H H3C 1.117 0.8308 0.2163 0.048 Uiso calc R 1 . .
    C C4 1.1869(5) 0.5745(5) 0.1384(3) 0.0377(12) Uani d . 1 . .
    H H4A 1.1384 0.509 0.1324 0.057 Uiso calc R 1 . .
    H H4B 1.2329 0.5453 0.1954 0.057 Uiso calc R 1 . .
    H H4C 1.2597 0.5754 0.0922 0.057 Uiso calc R 1 . .
    C C11 0.6713(4) 0.2154(4) 0.1495(2) 0.0142(7) Uani d . 1 . .
    C C12 0.7244(4) 0.0790(4) 0.1287(2) 0.0181(8) Uani d . 1 . .
    H H12 0.7963 0.0068 0.1637 0.022 Uiso calc R 1 . .
    C C13 0.6713(4) 0.0515(4) 0.0572(3) 0.0203(8) Uani d . 1 . .
    H H13 0.7079 -0.039 0.0439 0.024 Uiso calc R 1 . .
    C C14 0.5630(4) 0.1580(4) 0.0043(2) 0.0203(8) Uani d . 1 . .
    H H14 0.5281 0.1394 -0.0445 0.024 Uiso calc R 1 . .
    C C15 0.5083(4) 0.2912(4) 0.0251(2) 0.0206(8) Uani d . 1 . .
    H H15 0.4347 0.3622 -0.0093 0.025 Uiso calc R 1 . .
    C C16 0.5624(4) 0.3204(4) 0.0974(2) 0.0170(8) Uani d . 1 . .
    H H16 0.525 0.4109 0.1106 0.02 Uiso calc R 1 . .
    C C21 0.9422(4) 0.2162(4) 0.2069(2) 0.0165(8) Uani d . 1 . .
    C C22 1.0527(4) 0.1445(4) 0.2703(2) 0.0162(8) Uani d . 1 . .
    H H22 1.0277 0.1147 0.3292 0.019 Uiso calc R 1 . .
    C C23 1.2001(4) 0.1179(4) 0.2450(3) 0.0198(8) Uani d . 1 . .
    H H23 1.2726 0.0712 0.2873 0.024 Uiso calc R 1 . .
    C C24 1.2381(4) 0.1601(4) 0.1585(3) 0.0205(8) Uani d . 1 . .
    H H24 1.3362 0.1417 0.1422 0.025 Uiso calc R 1 . .
    C C25 1.1307(5) 0.2304(4) 0.0950(3) 0.0221(9) Uani d . 1 . .
    H H25 1.1571 0.2592 0.0363 0.027 Uiso calc R 1 . .
    C C26 0.9827(4) 0.2581(4) 0.1189(3) 0.0204(8) Uani d . 1 . .
    H H26 0.9112 0.3047 0.076 0.024 Uiso calc R 1 . .
    C C31 0.6668(4) 0.4369(4) 0.2389(2) 0.0158(8) Uani d . 1 . .
    C C32 0.7292(4) 0.5387(4) 0.1976(2) 0.0171(8) Uani d . 1 . .
    H H32 0.8199 0.5111 0.1692 0.021 Uiso calc R 1 . .
    C C33 0.6579(4) 0.6807(4) 0.1984(3) 0.0198(8) Uani d . 1 . .
    H H33 0.7011 0.7482 0.171 0.024 Uiso calc R 1 . .
    C C34 0.5219(5) 0.7233(4) 0.2398(3) 0.0215(9) Uani d . 1 . .
    H H34 0.4733 0.8193 0.2395 0.026 Uiso calc R 1 . .
    C C35 0.4598(4) 0.6231(4) 0.2813(2) 0.0198(8) Uani d . 1 . .
    H H35 0.3687 0.6511 0.3091 0.024 Uiso calc R 1 . .
    C C36 0.5321(4) 0.4806(4) 0.2818(2) 0.0186(8) Uani d . 1 . .
    H H36 0.4901 0.4131 0.3111 0.022 Uiso calc R 1 . .
    C C41 0.8788(4) 0.3118(4) 0.5592(2) 0.0150(8) Uani d . 1 . .
    C C42 1.0024(4) 0.2448(4) 0.6094(2) 0.0184(8) Uani d . 1 . .
    H H42 1.047 0.1468 0.6171 0.022 Uiso calc R 1 . .
    C C43 1.0612(4) 0.3262(4) 0.6493(2) 0.0215(9) Uani d . 1 . .
    H H43 1.1461 0.2824 0.6825 0.026 Uiso calc R 1 . .
    C C44 0.9926(4) 0.4700(4) 0.6387(2) 0.0206(8) Uani d . 1 . .
    H H44 1.0319 0.5229 0.6652 0.025 Uiso calc R 1 . .
    C C45 0.8626(4) 0.5407(4) 0.5882(2) 0.0172(8) Uani d . 1 . .
    C C46 0.8031(4) 0.4598(4) 0.5459(2) 0.0143(7) Uani d . 1 . .
    C C47 0.6743(4) 0.5309(4) 0.4946(2) 0.0165(8) Uani d . 1 . .
    H H47 0.6355 0.4796 0.4664 0.02 Uiso calc R 1 . .
    C C48 0.6073(4) 0.6744(4) 0.4867(3) 0.0202(8) Uani d . 1 . .
    H H48 0.5224 0.7197 0.4537 0.024 Uiso calc R 1 . .
    C C49 0.6656(4) 0.7544(4) 0.5281(3) 0.0211(9) Uani d . 1 . .
    H H49 0.6189 0.852 0.5221 0.025 Uiso calc R 1 . .
    C C50 0.7902(4) 0.6894(4) 0.5769(2) 0.0192(8) Uani d . 1 . .
    H H50 0.8281 0.7437 0.6032 0.023 Uiso calc R 1 . .
    N N1 0.8228(3) 0.2270(3) 0.51666(19) 0.0141(6) Uani d . 1 . .
    N N7 0.7762(3) 0.1307(3) 0.5647(2) 0.0165(7) Uani d . 1 . .
    O O1 0.5680(3) -0.0262(3) 0.31778(19) 0.0293(7) Uani d . 1 . .
    O O2 0.8240(3) 0.2552(3) 0.42710(16) 0.0162(6) Uani d . 1 . .
    O O3 0.7281(3) 0.0595(3) 0.51892(16) 0.0172(6) Uani d . 1 . .
    O O4 0.9494(3) 0.7466(3) 0.1110(2) 0.0331(7) Uani d . 1 . .
    P P1 0.75192(10) 0.24553(10) 0.24302(6) 0.0132(2) Uani d . 1 . .
    Rh Rh1 0.72947(3) 0.13381(3) 0.381902(17) 0.01389(12) Uani d . 1 . .
loop_
    _atom_site_aniso_label
    _atom_site_aniso_U_11
    _atom_site_aniso_U_22
    _atom_site_aniso_U_33
    _atom_site_aniso_U_12
    _atom_site_aniso_U_13
    _atom_site_aniso_U_23
    C1 0.0155(19) 0.015(2) 0.0185(19) -0.0022(16) 0.0009(15) 0.0012(15)
    C2 0.019(2) 0.031(2) 0.019(2) -0.0048(18) 0.0013(16) -0.0045(17)
    C3 0.028(2) 0.032(3) 0.034(2) -0.010(2) 0.0047(19) -0.004(2)
    C4 0.028(3) 0.029(3) 0.056(3) -0.001(2) -0.007(2) -0.018(2)
    C11 0.0118(17) 0.017(2) 0.0139(17) -0.0053(15) 0.0017(14) -0.0026(14)
    C12 0.0152(19) 0.016(2) 0.0204(19) -0.0018(16) -0.0023(15) -0.0032(15)
    C13 0.024(2) 0.017(2) 0.021(2) -0.0059(17) 0.0032(16) -0.0079(16)
    C14 0.022(2) 0.027(2) 0.0160(18) -0.0123(18) -0.0006(15) -0.0065(16)
    C15 0.019(2) 0.025(2) 0.0168(19) -0.0090(17) -0.0019(15) 0.0012(16)
    C16 0.0164(19) 0.015(2) 0.0202(19) -0.0058(16) -0.0027(15) -0.0035(15)
    C21 0.0148(18) 0.0135(19) 0.0211(19) -0.0032(15) -0.0008(15) -0.0055(15)
    C22 0.0146(19) 0.015(2) 0.0178(18) -0.0037(15) 0.0039(14) -0.0038(15)
    C23 0.018(2) 0.021(2) 0.022(2) -0.0057(16) 0.0004(16) -0.0064(16)
    C24 0.0154(19) 0.017(2) 0.030(2) -0.0062(16) 0.0063(16) -0.0098(17)
    C25 0.026(2) 0.024(2) 0.018(2) -0.0099(18) 0.0074(16) -0.0076(17)
    C26 0.022(2) 0.020(2) 0.021(2) -0.0073(17) -0.0044(16) -0.0044(16)
    C31 0.0189(19) 0.0141(19) 0.0121(17) -0.0022(15) -0.0062(14) -0.0010(14)
    C32 0.019(2) 0.018(2) 0.0162(18) -0.0081(16) -0.0061(15) -0.0025(15)
    C33 0.025(2) 0.015(2) 0.022(2) -0.0097(17) -0.0054(16) -0.0024(16)
    C34 0.027(2) 0.012(2) 0.024(2) -0.0001(16) -0.0081(17) -0.0067(16)
    C35 0.017(2) 0.017(2) 0.0195(19) 0.0021(16) -0.0019(15) -0.0037(16)
    C36 0.022(2) 0.018(2) 0.0151(18) -0.0068(17) 0.0020(15) -0.0020(15)
    C41 0.0142(18) 0.019(2) 0.0144(18) -0.0070(16) 0.0014(14) -0.0077(15)
    C42 0.018(2) 0.017(2) 0.0162(18) -0.0006(16) 0.0003(15) -0.0040(15)
    C43 0.019(2) 0.027(2) 0.0180(19) -0.0052(17) -0.0008(15) -0.0054(16)
    C44 0.022(2) 0.026(2) 0.0190(19) -0.0122(18) -0.0008(16) -0.0068(16)
    C45 0.0175(19) 0.020(2) 0.0180(19) -0.0092(16) 0.0047(15) -0.0090(16)
    C46 0.0123(18) 0.0146(19) 0.0169(18) -0.0047(15) 0.0023(14) -0.0057(15)
    C47 0.0158(19) 0.016(2) 0.0189(19) -0.0059(16) -0.0003(15) -0.0041(15)
    C48 0.0142(19) 0.019(2) 0.023(2) -0.0009(16) 0.0011(15) -0.0044(16)
    C49 0.019(2) 0.016(2) 0.026(2) -0.0036(16) 0.0058(16) -0.0044(16)
    C50 0.027(2) 0.020(2) 0.0180(19) -0.0153(18) 0.0090(16) -0.0086(16)
    N1 0.0145(16) 0.0126(16) 0.0143(15) -0.0028(13) 0.0005(12) -0.0036(12)
    N7 0.0158(16) 0.0121(16) 0.0190(16) -0.0019(13) -0.0038(13) -0.0009(13)
    O1 0.0324(18) 0.0344(19) 0.0309(16) -0.0209(15) -0.0054(13) -0.0089(14)
    O2 0.0209(14) 0.0182(14) 0.0101(12) -0.0076(12) 0.0009(10) -0.0023(10)
    O3 0.0206(14) 0.0158(14) 0.0130(13) -0.0035(11) -0.0021(10) -0.0015(10)
    O4 0.0233(17) 0.040(2) 0.0330(17) -0.0042(14) -0.0052(13) -0.0079(14)
    P1 0.0131(5) 0.0114(5) 0.0141(5) -0.0018(4) -0.0013(4) -0.0035(4)
    Rh1 0.01397(18) 0.01172(19) 0.01518(18) -0.00255(13) -0.00048(12)
                                                                    -0.00361(12)
_geom_special_details
;
All e.s.d.'s (except the e.s.d. in the dihedral angle between two l.s. planes)
are estimated using the full covariance matrix. The cell e.s.d.'s are taken
into account individually in the estimation of e.s.d.'s in distances, angles
and torsion angles; correlations between e.s.d.'s in cell parameters are only
used when they are defined by crystal symmetry. An approximate (isotropic)
treatment of cell e.s.d.'s is used for estimating e.s.d.'s involving l.s.
planes.
;
loop_
    _geom_bond_atom_site_label_1
    _geom_bond_atom_site_label_2
    _geom_bond_site_symmetry_2
    _geom_bond_distance
    _geom_bond_publ_flag
    C1 O1 . 1.146(5) ?
    C1 Rh1 . 1.817(4) y
    C2 O4 . 1.226(5) ?
    C2 C3 . 1.497(6) ?
    C2 C4 . 1.507(6) ?
    C3 H3A . 0.96 ?
    C3 H3B . 0.96 ?
    C3 H3C . 0.96 ?
    C4 H4A . 0.96 ?
    C4 H4B . 0.96 ?
    C4 H4C . 0.96 ?
    C11 C16 . 1.385(5) ?
    C11 C12 . 1.407(5) ?
    C11 P1 . 1.823(4) ?
    C12 C13 . 1.373(5) ?
    C12 H12 . 0.93 ?
    C13 C14 . 1.393(5) ?
    C13 H13 . 0.93 ?
    C14 C15 . 1.377(6) ?
    C14 H14 . 0.93 ?
    C15 C16 . 1.398(5) ?
    C15 H15 . 0.93 ?
    C16 H16 . 0.93 ?
    C21 C26 . 1.394(5) ?
    C21 C22 . 1.407(5) ?
    C21 P1 . 1.825(4) ?
    C22 C23 . 1.401(5) ?
    C22 H22 . 0.93 ?
    C23 C24 . 1.367(5) ?
    C23 H23 . 0.93 ?
    C24 C25 . 1.387(6) ?
    C24 H24 . 0.93 ?
    C25 C26 . 1.400(6) ?
    C25 H25 . 0.93 ?
    C26 H26 . 0.93 ?
    C31 C32 . 1.385(5) ?
    C31 C36 . 1.389(5) ?
    C31 P1 . 1.832(4) ?
    C32 C33 . 1.379(5) ?
    C32 H32 . 0.93 ?
    C33 C34 . 1.388(6) ?
    C33 H33 . 0.93 ?
    C34 C35 . 1.371(6) ?
    C34 H34 . 0.93 ?
    C35 C36 . 1.381(5) ?
    C35 H35 . 0.93 ?
    C36 H36 . 0.93 ?
    C41 C42 . 1.372(5) ?
    C41 C46 . 1.414(5) ?
    C41 N1 . 1.448(5) ?
    C42 C43 . 1.410(6) ?
    C42 H42 . 0.93 ?
    C43 C44 . 1.368(6) ?
    C43 H43 . 0.93 ?
    C44 C45 . 1.424(5) ?
    C44 H44 . 0.93 ?
    C45 C50 . 1.416(5) ?
    C45 C46 . 1.433(5) ?
    C46 C47 . 1.423(5) ?
    C47 C48 . 1.367(5) ?
    C47 H47 . 0.93 ?
    C48 C49 . 1.410(6) ?
    C48 H48 . 0.93 ?
    C49 C50 . 1.367(6) ?
    C49 H49 . 0.93 ?
    C50 H50 . 0.93 ?
    N1 N7 . 1.281(4) ?
    N1 O2 . 1.346(4) ?
    N7 O3 . 1.323(4) ?
    O2 Rh1 . 2.026(3) y
    O3 Rh1 . 2.082(2) y
    P1 Rh1 . 2.2240(11) y
loop_
    _geom_angle_atom_site_label_1
    _geom_angle_atom_site_label_2
    _geom_angle_atom_site_label_3
    _geom_angle_site_symmetry_1
    _geom_angle_site_symmetry_3
    _geom_angle
    _geom_angle_publ_flag
    O1 C1 Rh1 . . 177.7(4) ?
    O4 C2 C3 . . 122.5(4) ?
    O4 C2 C4 . . 121.1(4) ?
    C3 C2 C4 . . 116.3(4) ?
    C2 C3 H3A . . 109.5 ?
    C2 C3 H3B . . 109.5 ?
    H3A C3 H3B . . 109.5 ?
    C2 C3 H3C . . 109.5 ?
    H3A C3 H3C . . 109.5 ?
    H3B C3 H3C . . 109.5 ?
    C2 C4 H4A . . 109.5 ?
    C2 C4 H4B . . 109.5 ?
    H4A C4 H4B . . 109.5 ?
    C2 C4 H4C . . 109.5 ?
    H4A C4 H4C . . 109.5 ?
    H4B C4 H4C . . 109.5 ?
    C16 C11 C12 . . 118.5(3) ?
    C16 C11 P1 . . 123.3(3) ?
    C12 C11 P1 . . 118.1(3) ?
    C13 C12 C11 . . 120.7(4) ?
    C13 C12 H12 . . 119.7 ?
    C11 C12 H12 . . 119.7 ?
    C12 C13 C14 . . 120.5(4) ?
    C12 C13 H13 . . 119.7 ?
    C14 C13 H13 . . 119.7 ?
    C15 C14 C13 . . 119.3(3) ?
    C15 C14 H14 . . 120.3 ?
    C13 C14 H14 . . 120.3 ?
    C14 C15 C16 . . 120.5(4) ?
    C14 C15 H15 . . 119.7 ?
    C16 C15 H15 . . 119.7 ?
    C11 C16 C15 . . 120.4(4) ?
    C11 C16 H16 . . 119.8 ?
    C15 C16 H16 . . 119.8 ?
    C26 C21 C22 . . 118.7(3) ?
    C26 C21 P1 . . 122.8(3) ?
    C22 C21 P1 . . 118.4(3) ?
    C23 C22 C21 . . 120.2(3) ?
    C23 C22 H22 . . 119.9 ?
    C21 C22 H22 . . 119.9 ?
    C24 C23 C22 . . 120.4(4) ?
    C24 C23 H23 . . 119.8 ?
    C22 C23 H23 . . 119.8 ?
    C23 C24 C25 . . 120.2(4) ?
    C23 C24 H24 . . 119.9 ?
    C25 C24 H24 . . 119.9 ?
    C24 C25 C26 . . 120.3(4) ?
    C24 C25 H25 . . 119.8 ?
    C26 C25 H25 . . 119.8 ?
    C21 C26 C25 . . 120.2(4) ?
    C21 C26 H26 . . 119.9 ?
    C25 C26 H26 . . 119.9 ?
    C32 C31 C36 . . 118.7(4) ?
    C32 C31 P1 . . 124.3(3) ?
    C36 C31 P1 . . 117.0(3) ?
    C33 C32 C31 . . 120.4(4) ?
    C33 C32 H32 . . 119.8 ?
    C31 C32 H32 . . 119.8 ?
    C32 C33 C34 . . 120.3(4) ?
    C32 C33 H33 . . 119.8 ?
    C34 C33 H33 . . 119.8 ?
    C35 C34 C33 . . 119.6(4) ?
    C35 C34 H34 . . 120.2 ?
    C33 C34 H34 . . 120.2 ?
    C34 C35 C36 . . 120.2(4) ?
    C34 C35 H35 . . 119.9 ?
    C36 C35 H35 . . 119.9 ?
    C35 C36 C31 . . 120.7(4) ?
    C35 C36 H36 . . 119.6 ?
    C31 C36 H36 . . 119.6 ?
    C42 C41 C46 . . 123.7(3) ?
    C42 C41 N1 . . 118.5(3) ?
    C46 C41 N1 . . 117.8(3) ?
    C41 C42 C43 . . 119.3(4) ?
    C41 C42 H42 . . 120.3 ?
    C43 C42 H42 . . 120.3 ?
    C44 C43 C42 . . 119.5(4) ?
    C44 C43 H43 . . 120.2 ?
    C42 C43 H43 . . 120.2 ?
    C43 C44 C45 . . 121.9(4) ?
    C43 C44 H44 . . 119.1 ?
    C45 C44 H44 . . 119.1 ?
    C50 C45 C44 . . 122.5(3) ?
    C50 C45 C46 . . 118.3(3) ?
    C44 C45 C46 . . 119.2(3) ?
    C41 C46 C47 . . 124.5(3) ?
    C41 C46 C45 . . 116.3(3) ?
    C47 C46 C45 . . 119.2(3) ?
    C48 C47 C46 . . 120.3(4) ?
    C48 C47 H47 . . 119.8 ?
    C46 C47 H47 . . 119.8 ?
    C47 C48 C49 . . 120.7(4) ?
    C47 C48 H48 . . 119.6 ?
    C49 C48 H48 . . 119.6 ?
    C50 C49 C48 . . 120.3(4) ?
    C50 C49 H49 . . 119.8 ?
    C48 C49 H49 . . 119.8 ?
    C49 C50 C45 . . 121.2(4) ?
    C49 C50 H50 . . 119.4 ?
    C45 C50 H50 . . 119.4 ?
    N7 N1 O2 . . 123.9(3) ?
    N7 N1 C41 . . 119.5(3) ?
    O2 N1 C41 . . 116.7(3) ?
    N1 N7 O3 . . 114.3(3) ?
    N1 O2 Rh1 . . 110.0(2) ?
    N7 O3 Rh1 . . 113.7(2) ?
    C11 P1 C21 . . 102.64(17) ?
    C11 P1 C31 . . 103.59(16) ?
    C21 P1 C31 . . 106.98(17) ?
    C11 P1 Rh1 . . 121.83(13) ?
    C21 P1 Rh1 . . 113.03(12) ?
    C31 P1 Rh1 . . 107.63(12) ?
    C1 Rh1 O2 . . 176.15(13) y
    C1 Rh1 O3 . . 101.74(14) y
    O2 Rh1 O3 . . 77.74(10) y
    C1 Rh1 P1 . . 90.54(12) y
    O2 Rh1 P1 . . 89.92(8) y
    O3 Rh1 P1 . . 167.66(8) y
