# Supplementary material for: Carbon­yl(N-nitroso-N-oxido-1-naphtylamine-κ2 O,O′)(triphenyl­phosphine-κP)rhodium(I) acetone solvate
Source: Acta Crystallogr Sect E Struct Rep Online. 2009 Nov 14;65(Pt 12):m1578. doi: 10.1107/S1600536809047321 (PMC2972147; doi:10.1107/S1600536809047321)
Supplement: Supplementary file 2 [file e-65-m1578-Isup2.hkl]

#
# h,k,l, Fc-squared, Fo-squared, sigma(Fo-squared) and status flag
#
data_I
_shelx_title ' 9Tjv1_0m in P-1'
_shelx_refln_list_code          4
_shelx_F_calc_maximum      192.91
_exptl_crystal_F_000       652.00
_reflns_d_resolution_high  0.7569
 
loop_
 _symmetry_equiv_pos_as_xyz
 'x, y, z'
 '-x, -y, -z'
 
_cell_length_a     9.7090
_cell_length_b    10.1860
_cell_length_c    15.3930
_cell_angle_alpha  77.499
_cell_angle_beta   85.045
_cell_angle_gamma  70.279
 
_shelx_F_squared_multiplier     1.000
 
loop_
 _refln_index_h
 _refln_index_k
 _refln_index_l
 _refln_F_squared_calc
 _refln_F_squared_meas
 _refln_F_squared_sigma
 _refln_observed_status
   1   0   0       26.11       -1.63      0.82 o
   2   0   0    11084.92    12164.80    162.08 o
   3   0   0      328.00      360.87     12.94 o
   4   0   0     9014.58     9743.65    131.72 o
   5   0   0      784.58      829.05     22.48 o
   6   0   0      822.80      684.98     32.83 o
   7   0   0      750.51      798.41     43.61 o
   8   0   0      294.72      301.32     33.49 o
   9   0   0      519.81      412.37     49.70 o
  10   0   0      677.47      678.36     67.91 o
  11   0   0      627.42      644.62    104.37 o
  12   0   0       62.17       92.68     54.63 o
 -11   1   0      772.99      871.10    150.72 o
 -10   1   0      164.53      159.97     37.52 o
  -9   1   0     1535.84     1342.98     91.47 o
  -8   1   0       76.06       68.86     18.87 o
  -7   1   0     2419.07     2543.84     54.55 o
  -6   1   0       32.55       17.23      8.57 o
  -5   1   0     4295.70     4399.19    120.64 o
  -4   1   0     1737.54     1818.01     46.41 o
  -3   1   0    10192.85    11289.75    154.45 o
  -2   1   0     6191.33     6860.92     94.98 o
  -1   1   0    14773.83    15652.82    344.41 o
   0   1   0     1287.89       -1.43      0.72 o
   1   1   0    10014.82       -2.99      1.50 o
   2   1   0     5979.77     6384.30    142.92 o
   3   1   0     1080.64     1134.35     30.27 o
   4   1   0     1555.22     1701.90     49.26 o
   5   1   0      795.35      860.18     35.02 o
   6   1   0     9169.20    10144.39    174.65 o
   7   1   0        0.02       16.42      8.09 o
   8   1   0     1514.57     1659.41     59.53 o
   9   1   0      104.45       88.91     22.89 o
  10   1   0     1240.02     1317.65     85.64 o
  11   1   0       11.64        6.25     22.98 o
  12   1   0      671.63      687.62    112.70 o
 -11   2   0      168.58      115.01     55.12 o
 -10   2   0     1501.97     1492.97    108.17 o
  -9   2   0       94.54       67.39     17.14 o
  -8   2   0     1968.01     2148.65     73.48 o
  -7   2   0     2001.95     2044.84     74.75 o
  -6   2   0     1933.24     2068.73     61.23 o
  -5   2   0     1338.98     1365.58     67.24 o
  -4   2   0     3464.73     3900.38     75.87 o
  -3   2   0     7392.20     7798.39    112.78 o
  -2   2   0      244.31      210.74     13.72 o
  -1   2   0    24787.81    27983.40    318.01 o
   0   2   0     9667.12    10817.09    138.99 o
   1   2   0     2122.49     2225.77     41.58 o
   2   2   0     3996.20     4370.10     84.84 o
   3   2   0     3725.25     4104.96    208.89 o
   4   2   0     1362.85     1423.26     40.78 o
   5   2   0     1610.07     1615.05     41.70 o
   6   2   0     1028.51      955.99     75.13 o
   7   2   0      669.17      701.36     54.41 o
   8   2   0     1044.30      895.84     68.14 o
   9   2   0      548.72      588.71     50.60 o
  10   2   0      334.24      323.18     41.69 o
  11   2   0        0.34      -20.87     19.68 o
  12   2   0       75.03       81.46     52.55 o
 -10   3   0      591.53      630.04     70.27 o
  -9   3   0      124.82      154.97     30.31 o
  -8   3   0      507.00      539.14     64.48 o
  -7   3   0      572.12      544.10     58.48 o
  -6   3   0     1523.38     1559.23     66.78 o
  -5   3   0       27.68       18.53     10.03 o
  -4   3   0     5769.56     6236.17    160.19 o
  -3   3   0      170.65      204.72     19.03 o
  -2   3   0    13008.51    14481.02    187.26 o
  -1   3   0     5687.26     6702.82     96.89 o
   0   3   0     5963.63     6632.51     90.29 o
   1   3   0       31.33       40.47      4.54 o
   2   3   0     1978.61     1959.62     44.18 o
   3   3   0     2134.13     2179.42     74.93 o
   4   3   0     1082.58     1150.78     58.52 o
   5   3   0     1474.64     1475.77     46.69 o
   6   3   0       54.31       52.93     10.81 o
   7   3   0     1281.94     1321.34     43.59 o
   8   3   0       46.70       46.56     11.58 o
   9   3   0      739.53      681.49     67.28 o
  10   3   0       54.61       54.92     16.68 o
  11   3   0       28.96       20.35     19.20 o
  12   3   0      191.20      179.18     44.71 o
 -10   4   0       12.02      -19.33     53.36 o
  -9   4   0      332.35      312.29     45.07 o
  -8   4   0       70.54       75.77     25.78 o
  -7   4   0      185.75      130.98     28.60 o
  -6   4   0     2742.67     2870.96    105.57 o
  -5   4   0      871.28      824.85     48.37 o
  -4   4   0     1981.31     1969.60     67.62 o
  -3   4   0      105.88       79.89     13.05 o
  -2   4   0     2603.10     2746.31     59.87 o
  -1   4   0     2022.80     2433.96     51.63 o
   0   4   0      391.30      558.83     21.02 o
   1   4   0      113.74      117.98      9.32 o
   2   4   0     4438.30     4679.51     66.07 o
   3   4   0      167.14      190.20     21.24 o
   4   4   0      260.08      251.23     22.38 o
   5   4   0      468.30      432.68     38.91 o
   6   4   0     1462.17     1453.63     72.95 o
   7   4   0     1799.40     1838.71     60.36 o
   8   4   0       42.67       44.32     10.09 o
   9   4   0     1418.47     1458.75     65.59 o
  10   4   0       24.35       11.30     17.57 o
  11   4   0      501.68      519.91     49.43 o
  12   4   0      227.54      184.48     41.70 o
  -9   5   0      440.33      360.48     85.02 o
  -8   5   0       99.80       35.48     32.22 o
  -7   5   0      566.40      632.12     60.70 o
  -6   5   0     1076.20     1046.10     70.13 o
  -5   5   0     1138.53     1146.60     60.21 o
  -4   5   0      298.78      255.99     28.17 o
  -3   5   0      265.84      270.92     26.25 o
  -2   5   0       38.93       18.74      8.51 o
  -1   5   0       99.56       42.72     12.62 o
   0   5   0     3455.34     3893.57     74.02 o
   1   5   0       59.78       35.09      7.48 o
   2   5   0     1860.13     1955.34     39.96 o
   3   5   0        1.92        2.36      4.37 o
   4   5   0     2585.64     2675.98     80.48 o
   5   5   0       39.86       38.79      7.37 o
   6   5   0     7016.74     7528.78    172.93 o
   7   5   0      227.56      245.12     17.97 o
   8   5   0     1918.21     1991.76     65.07 o
   9   5   0       64.81       53.11     14.75 o
  10   5   0        5.34       -5.86     15.07 o
  11   5   0      256.69      267.85    103.18 o
  12   5   0      207.07      245.95     64.86 o
  -8   6   0      374.02      326.06     78.17 o
  -7   6   0      277.30      215.56     43.26 o
  -6   6   0     1433.45     1450.79    126.57 o
  -5   6   0      511.63      633.89     56.63 o
  -4   6   0       25.81        5.69     12.32 o
  -3   6   0      941.21      882.65     51.76 o
  -2   6   0       45.17       31.40     13.78 o
  -1   6   0       16.31        7.91      7.01 o
   0   6   0       22.40       19.31      6.86 o
   1   6   0     2540.96     2679.40     65.88 o
   2   6   0      270.48      257.43     24.58 o
   3   6   0     1112.98     1026.98     79.39 o
   4   6   0      201.35      161.67     15.04 o
   5   6   0     2155.09     2222.99     83.32 o
   6   6   0      126.36      110.11     28.57 o
   7   6   0     1535.81     1651.43     81.33 o
   8   6   0      788.85      850.49     41.03 o
   9   6   0       12.67       14.28     10.70 o
  10   6   0      332.74      431.18     44.00 o
  11   6   0        2.33      -43.80     23.58 o
  12   6   0     1725.22     1959.62    148.25 o
  -7   7   0       48.25       79.07     30.85 o
  -6   7   0      527.58      510.08     67.37 o
  -5   7   0      137.57       66.43     25.94 o
  -4   7   0     1112.49     1067.14     85.21 o
  -3   7   0     1072.36     1254.71    117.41 o
  -2   7   0      976.70      956.65     61.08 o
  -1   7   0      943.58      875.19     49.78 o
   0   7   0     2545.70     2797.91     72.37 o
   1   7   0     1782.46     1864.76     55.12 o
   2   7   0      856.60      778.67     31.59 o
   3   7   0     1480.48     1543.35     40.28 o
   4   7   0     1308.71     1222.51     50.94 o
   5   7   0     2047.10     2090.24     61.95 o
   6   7   0      635.29      659.06     37.94 o
   7   7   0     1267.02     1393.42     43.54 o
   8   7   0        8.13       19.86      8.27 o
   9   7   0      942.59      993.92     68.23 o
  10   7   0      130.01      119.19     30.32 o
  11   7   0     1058.98     1147.22     92.65 o
  12   7   0       20.21       18.11     33.27 o
  -7   8   0      730.86     1055.86    211.21 o
  -6   8   0       86.56       42.93     56.22 o
  -5   8   0        5.73       26.81     29.28 o
  -4   8   0     1079.59     1008.55     86.89 o
  -3   8   0      214.27      173.31     38.96 o
  -2   8   0      612.71      737.58     67.34 o
  -1   8   0      156.64      132.40     32.92 o
   0   8   0     2120.87     2339.55     72.98 o
   1   8   0      783.12      684.39     46.33 o
   2   8   0     1457.54     1540.54     56.29 o
   3   8   0       13.44       13.28      6.26 o
   4   8   0     5063.27     4962.23    127.74 o
   5   8   0      134.40      109.87     19.33 o
   6   8   0     1876.08     1910.97     82.49 o
   7   8   0       27.13       44.81     13.66 o
   8   8   0     1046.20     1064.38     93.71 o
   9   8   0      286.27      257.98     52.85 o
  10   8   0      545.25      555.50     56.86 o
  11   8   0      642.78      744.18     68.65 o
  12   8   0      274.34      245.95     46.33 o
  -5   9   0      512.92      725.01    108.47 o
  -4   9   0        2.41       19.16     29.78 o
  -3   9   0     2120.97     2161.20    147.97 o
  -2   9   0      152.80      113.53     37.52 o
  -1   9   0      949.21     1165.02    100.73 o
   0   9   0      379.12      367.72     55.38 o
   1   9   0     2426.33     2468.45    195.20 o
   2   9   0     1066.86     1010.88     60.42 o
   3   9   0     1832.14     1941.94    198.78 o
   4   9   0        5.57        5.63     12.43 o
   5   9   0     1707.91     1573.67     87.69 o
   6   9   0       76.88       55.92     24.14 o
   7   9   0      516.47      465.89     38.20 o
   8   9   0      169.76      105.71     60.65 o
   9   9   0      253.11      207.91     78.97 o
  10   9   0      975.72     1087.43    245.53 o
  11   9   0        3.79       25.69     24.85 o
  -4  10   0     1104.09     1152.69    175.62 o
  -3  10   0      235.58      289.40     54.78 o
  -2  10   0     1350.33     1192.24    118.14 o
  -1  10   0     1235.27     1179.92    108.33 o
   0  10   0     2385.51     2090.11    126.62 o
   1  10   0      673.04      685.10     64.85 o
   2  10   0      675.50      549.02     32.02 o
   3  10   0     3001.66     2975.86    227.00 o
   4  10   0      108.32       95.49     36.43 o
   5  10   0      395.23      448.12    108.66 o
   6  10   0        1.43      -15.04     18.62 o
   7  10   0     1392.29     1509.95    211.21 o
   8  10   0        5.83       18.57     18.47 o
   9  10   0      521.96      535.30     44.86 o
  10  10   0        0.88      -10.44     21.56 o
  11  10   0      534.14      462.42     61.07 o
  -3  11   0      600.02      491.91    116.66 o
  -2  11   0     1047.30      947.17    176.04 o
  -1  11   0      105.29       95.52     47.20 o
   0  11   0     1875.47     1876.83    127.99 o
   1  11   0       27.81       23.19     30.72 o
   2  11   0     1157.99     1055.89     72.65 o
   3  11   0       13.68       57.28     37.48 o
   4  11   0       87.88       86.21     31.15 o
   5  11   0      136.50       88.39     46.96 o
   6  11   0      807.08      715.64     88.82 o
   7  11   0      104.67       80.85     40.85 o
   8  11   0      142.16      176.04     95.18 o
   9  11   0      390.92      343.97     56.98 o
  10  11   0       30.74        6.07     33.80 o
  -1  12   0      555.84      196.26    133.93 o
   0  12   0      295.40      298.60    131.40 o
   1  12   0      126.74       77.91     43.98 o
   2  12   0      455.37      469.58    126.77 o
   3  12   0      164.21      134.35     84.65 o
   4  12   0      122.23       73.74     45.83 o
   5  12   0       51.56       36.05     37.14 o
   6  12   0      757.07      720.81    102.50 o
   7  12   0        3.35       36.23     36.15 o
   8  12   0      276.99      336.50    122.98 o
   3  13   0      287.83      194.90     73.32 o
   4  13   0      439.01      319.55     89.05 o
   5  13   0      167.77       77.55     48.25 o
  -8 -12   1      861.77      935.48    143.19 o
  -7 -12   1       80.88       26.95     63.59 o
  -6 -12   1      511.94      554.93     96.86 o
  -5 -12   1      284.79      325.37     74.02 o
  -4 -12   1      264.12      199.36     63.85 o
  -3 -12   1      257.54      229.11    111.18 o
  -2 -12   1      193.39      150.77     96.44 o
  -1 -12   1      537.03      561.29     70.57 o
   0 -12   1       10.16      126.35    122.13 o
  -9 -11   1      585.47      796.74     87.66 o
  -8 -11   1      261.74      345.52     84.65 o
  -7 -11   1        0.68        5.42     26.80 o
  -6 -11   1      573.99      581.28     83.46 o
  -5 -11   1        0.14      -22.53     21.14 o
  -4 -11   1      672.62      539.52     83.10 o
  -3 -11   1       35.93       46.75     45.48 o
  -2 -11   1      434.66      373.67     35.91 o
  -1 -11   1      419.57      453.38     60.43 o
   0 -11   1      353.94      329.40     63.01 o
   1 -11   1      190.99      158.34    112.87 o
   2 -11   1       87.38       80.44     56.86 o
 -10 -10   1        6.63       15.42     37.69 o
  -9 -10   1      952.43     1173.76    156.04 o
  -8 -10   1       94.43       54.68     28.35 o
  -7 -10   1      242.24      236.97     53.28 o
  -6 -10   1        3.81       12.00     22.91 o
  -5 -10   1      129.27      133.13     39.16 o
  -4 -10   1      441.24      479.39     72.19 o
  -3 -10   1       79.46      123.40     53.49 o
  -2 -10   1     1586.46     1733.54    298.81 o
  -1 -10   1       36.40       14.91     23.37 o
   0 -10   1     2353.29     2172.33    139.19 o
   1 -10   1       16.01      -31.09     32.43 o
   2 -10   1      582.31      651.10     92.28 o
   3 -10   1      153.83      185.15     59.10 o
 -11  -9   1      497.66      518.44     67.38 o
 -10  -9   1      135.97       88.94     30.72 o
  -9  -9   1      562.12      710.74    125.50 o
  -8  -9   1        4.95       -3.38     12.92 o
  -7  -9   1      657.78      664.81     60.11 o
  -6  -9   1       67.54       28.05     24.06 o
  -5  -9   1     3140.92     3180.77    118.58 o
  -4  -9   1        2.63       -0.66     12.74 o
  -3  -9   1     1766.46     1983.63    170.15 o
  -2  -9   1      617.69      743.63    193.31 o
  -1  -9   1     2597.48     2667.47    222.37 o
   0  -9   1      182.36      207.42     39.96 o
   1  -9   1     1912.09     1943.73    127.55 o
   2  -9   1      990.13      910.13     96.71 o
   3  -9   1      515.11      457.43     74.15 o
   4  -9   1      722.65      771.18    142.35 o
   5  -9   1      405.62      417.78    122.98 o
 -11  -8   1        0.79       -9.27     25.69 o
 -10  -8   1      897.85      848.20     75.81 o
  -9  -8   1      577.92      604.01     83.39 o
  -8  -8   1      533.16      651.49     60.44 o
  -7  -8   1      752.50      677.68     53.33 o
  -6  -8   1      558.25      622.61     49.72 o
  -5  -8   1      491.04      546.30     36.22 o
  -4  -8   1     1187.63     1247.19     42.07 o
  -3  -8   1     3912.81     4149.34     89.62 o
  -2  -8   1      430.14      425.56     26.75 o
  -1  -8   1      801.81      795.43     37.32 o
   0  -8   1      872.18     1066.96     63.95 o
   1  -8   1     3246.79     3277.62    129.35 o
   2  -8   1       37.17       23.29     18.91 o
   3  -8   1     1370.38     1452.71    268.35 o
   4  -8   1       23.43       35.07     22.05 o
   5  -8   1     1647.76     1584.73    211.42 o
   6  -8   1      251.34      339.45    102.76 o
 -12  -7   1      583.76      561.82     88.44 o
 -11  -7   1      671.22      644.78     77.07 o
 -10  -7   1      638.17      610.25     66.96 o
  -9  -7   1       43.27       15.16     18.11 o
  -8  -7   1     1142.78     1141.52     42.89 o
  -7  -7   1      352.41      360.11     23.56 o
  -6  -7   1     3352.61     3559.46    100.79 o
  -5  -7   1      283.65      269.96     20.51 o
  -4  -7   1     2817.43     2775.17     83.83 o
  -3  -7   1        5.91       10.54      5.78 o
  -2  -7   1     8606.55     9113.81    233.67 o
  -1  -7   1        1.23        5.68      6.78 o
   0  -7   1     3009.72     3134.66     78.49 o
   1  -7   1      155.13      176.92     30.62 o
   2  -7   1     2079.99     1883.92     98.37 o
   3  -7   1     1286.04     1327.60     86.87 o
   4  -7   1      539.80      639.05     67.16 o
   5  -7   1      389.35      408.49     55.32 o
   6  -7   1      251.04      380.05    121.71 o
   7  -7   1      905.24      925.45    112.99 o
 -12  -6   1      421.30      534.02     89.71 o
 -11  -6   1      403.98      469.16     76.23 o
 -10  -6   1        2.22        3.37     14.59 o
  -9  -6   1     1963.21     2300.09     94.69 o
  -8  -6   1        0.01       -5.21      7.74 o
  -7  -6   1     2349.19     2644.93     86.05 o
  -6  -6   1      980.31     1015.56     43.48 o
  -5  -6   1     2821.68     2941.01     64.24 o
  -4  -6   1      157.03      106.25     16.48 o
  -3  -6   1     4420.35     4657.29     82.06 o
  -2  -6   1      751.11      763.55     29.06 o
  -1  -6   1     2145.37     2215.23     53.81 o
   0  -6   1     1768.28     1858.99     53.45 o
   1  -6   1     1175.91     1118.76     50.53 o
   2  -6   1      551.06      550.22     35.88 o
   3  -6   1     1048.27     1155.02     60.75 o
   4  -6   1     2145.30     2260.19     83.91 o
   5  -6   1      132.34       99.04     23.27 o
   6  -6   1      793.65      927.31    114.13 o
   7  -6   1        3.16       -0.10     25.78 o
   8  -6   1      317.74      361.46     86.64 o
 -12  -5   1      206.13      349.98     75.81 o
 -11  -5   1      559.46      550.75     82.97 o
 -10  -5   1      914.28      829.92     77.70 o
  -9  -5   1     2243.20     2177.10     98.40 o
  -8  -5   1      980.16     1004.97     37.46 o
  -7  -5   1     1177.97     1218.72     43.76 o
  -6  -5   1     1797.84     1904.03     53.24 o
  -5  -5   1     1013.39      937.86     29.68 o
  -4  -5   1      175.27      161.87     13.11 o
  -3  -5   1     3802.42     3794.89     69.56 o
  -2  -5   1     3740.46     4079.55     75.07 o
  -1  -5   1     2655.31     2703.93     53.31 o
   0  -5   1      468.21      578.23     25.83 o
   1  -5   1     1545.48     1399.18     48.01 o
   2  -5   1       44.16       47.60     10.98 o
   3  -5   1     2039.77     2197.35     78.07 o
   4  -5   1     2134.48     2229.52     77.82 o
   5  -5   1      719.95      770.29     57.23 o
   6  -5   1     1798.30     1738.87     86.46 o
   7  -5   1       37.80       47.83     23.99 o
   8  -5   1       16.75       66.96     50.96 o
   9  -5   1        9.08      -14.12     48.07 o
 -12  -4   1      111.33      123.50     32.48 o
 -11  -4   1      477.19      432.08     59.10 o
 -10  -4   1      472.95      575.72     63.83 o
  -9  -4   1     1531.64     1626.80     89.13 o
  -8  -4   1     3118.94     3251.94     82.13 o
  -7  -4   1       17.40       19.38      7.04 o
  -6  -4   1     3064.41     3113.88     84.50 o
  -5  -4   1       30.48       40.03      8.63 o
  -4  -4   1     4739.00     5070.22     79.84 o
  -3  -4   1      750.57      810.45     28.03 o
  -2  -4   1     2474.21     2673.96     40.95 o
  -1  -4   1      235.06      197.91     12.15 o
   0  -4   1        9.29        4.76      4.30 o
   1  -4   1       42.59       46.22      8.63 o
   2  -4   1      650.15      659.18     30.45 o
   3  -4   1     1836.18     1938.57     58.45 o
   4  -4   1      360.78      329.29     49.19 o
   5  -4   1      448.63      392.77     35.06 o
   6  -4   1      101.64       61.01     25.11 o
   7  -4   1     1196.71     1260.02     87.92 o
   8  -4   1       79.01       74.75     36.64 o
   9  -4   1       94.48      104.01     30.62 o
  10  -4   1      620.86      814.67    177.73 o
 -12  -3   1        0.75        9.47     28.81 o
 -11  -3   1      657.28      650.83     60.39 o
 -10  -3   1       79.91       58.11     53.91 o
  -9  -3   1     1193.64     1185.47     83.28 o
  -8  -3   1      351.98      345.18     27.68 o
  -7  -3   1      641.60      686.49     32.58 o
  -6  -3   1      366.15      358.48     19.87 o
  -5  -3   1     3937.51     4039.62     97.66 o
  -4  -3   1     2302.36     2469.78     52.54 o
  -3  -3   1     1301.53     1414.05     33.09 o
  -2  -3   1      183.47      163.88      7.65 o
  -1  -3   1      431.38      450.74     14.73 o
   0  -3   1     2614.76     2662.88     50.42 o
   1  -3   1        1.85       -0.60      3.70 o
   2  -3   1     2327.13     2418.58     51.51 o
   3  -3   1     1902.06     1984.71     51.55 o
   4  -3   1     1437.35     1368.43     48.15 o
   5  -3   1      827.45      871.55     54.72 o
   6  -3   1      282.50      308.13     34.06 o
   7  -3   1      186.90      232.02     52.32 o
   8  -3   1       36.73       41.15     18.52 o
   9  -3   1      583.77      669.94     54.79 o
  10  -3   1      139.16      106.53     38.16 o
 -12  -2   1      139.33      115.27     40.73 o
 -11  -2   1      565.27      628.38     64.50 o
 -10  -2   1      398.02      350.44     43.75 o
  -9  -2   1     1207.71     1242.97     69.94 o
  -8  -2   1      160.32       84.40     33.98 o
  -7  -2   1     1546.57     1728.32     58.75 o
  -6  -2   1       80.13       71.68     11.95 o
  -5  -2   1      742.60      643.10     29.42 o
  -4  -2   1     1838.44     1857.19     43.47 o
  -3  -2   1     4542.99     4724.09     82.75 o
  -2  -2   1     6027.73     6090.68     82.17 o
  -1  -2   1     2500.22     2532.31     35.09 o
   0  -2   1     6393.95     6610.52     91.35 o
   1  -2   1     4888.22     5453.06     77.53 o
   2  -2   1    13535.76    14674.40    182.69 o
   3  -2   1      449.34      496.13     24.10 o
   4  -2   1     1787.98     1754.47     50.30 o
   5  -2   1       36.68       11.68      7.72 o
   6  -2   1     1612.65     1587.89     52.22 o
   7  -2   1       83.67       50.18     11.95 o
   8  -2   1      464.57      429.04     49.51 o
   9  -2   1      983.63      965.28     63.46 o
  10  -2   1      666.71      828.30     83.69 o
  11  -2   1      993.56     1102.91    111.99 o
 -12  -1   1      517.73      564.44     86.74 o
 -11  -1   1      131.56       73.81     28.38 o
 -10  -1   1      665.36      652.51     76.87 o
  -9  -1   1       25.67        0.22     14.85 o
  -8  -1   1     1598.98     1674.12     70.37 o
  -7  -1   1     1045.48     1138.36     59.97 o
  -6  -1   1     1349.54     1402.52     52.09 o
  -5  -1   1      409.01      369.85     16.25 o
  -4  -1   1       25.28       24.24      4.74 o
  -3  -1   1     9640.49     9957.39    137.13 o
  -2  -1   1     5913.84     6341.25     75.01 o
  -1  -1   1     3668.96     2721.08    406.62 o
   0  -1   1     3213.69       -2.43      1.21 o
   1  -1   1     8100.00     9124.80    111.02 o
   2  -1   1      870.83      925.85     22.51 o
   3  -1   1     4466.69     4700.60     77.01 o
   4  -1   1       68.34       42.86      7.06 o
   5  -1   1     1090.96     1051.27     39.62 o
   6  -1   1     1036.19     1079.64     33.95 o
   7  -1   1      894.55      942.59     42.88 o
   8  -1   1     2080.04     2068.14    118.67 o
   9  -1   1      535.04      511.34     58.06 o
  10  -1   1     1721.92     1786.71    156.40 o
  11  -1   1      108.21       98.36     50.61 o
 -12   0   1      228.76      125.35     55.77 o
 -11   0   1       26.60       23.30     31.32 o
 -10   0   1      459.59      469.60     59.75 o
  -9   0   1        0.98       19.69     16.79 o
  -8   0   1     1726.41     1807.21     75.48 o
  -7   0   1       85.73       53.39     10.88 o
  -6   0   1     1539.19     1612.25     47.53 o
  -5   0   1     3966.14     4349.15     74.31 o
  -4   0   1     6688.65     7362.14     99.79 o
  -3   0   1      755.25      832.70     23.41 o
  -2   0   1    37212.82    39987.56    506.24 o
  -1   0   1    10586.85        0.93      0.91 o
   0   0   1    10035.52        0.16      0.35 o
   1   0   1     6050.47       -1.47      0.73 o
   2   0   1       48.38       53.89      4.18 o
   3   0   1     2643.95     2888.29     43.36 o
   4   0   1      389.94      507.12     16.65 o
   5   0   1     2443.61     2495.47     48.59 o
   6   0   1      184.96      189.50     25.01 o
   7   0   1     1592.23     1528.38     51.53 o
   8   0   1       48.25       51.71     16.98 o
   9   0   1     2102.08     2276.71    108.52 o
  10   0   1      705.20      685.71    102.36 o
  11   0   1     1881.73     2288.06    130.22 o
  12   0   1      396.38      384.13     74.56 o
 -11   1   1      577.58      616.23     84.15 o
 -10   1   1      196.18      145.29     50.43 o
  -9   1   1     1794.73     2029.15    193.26 o
  -8   1   1      546.80      583.59     44.78 o
  -7   1   1     1075.86     1223.72     41.06 o
  -6   1   1     3379.90     3539.96     97.93 o
  -5   1   1      367.99      345.19     28.51 o
  -4   1   1     6746.33     7087.33    133.23 o
  -3   1   1     4850.49     5443.65     94.96 o
  -2   1   1    32225.10    36026.11    402.18 o
  -1   1   1     1264.11     1423.10     29.28 o
   0   1   1     6027.25       -1.40      0.70 o
   1   1   1       14.89       -1.16      2.40 o
   2   1   1     6379.11     6675.87    192.82 o
   3   1   1      507.88      576.97     77.28 o
   4   1   1     9044.32     9112.55    182.63 o
   5   1   1      435.69      350.01     20.43 o
   6   1   1     3894.44     4060.10    115.62 o
   7   1   1      875.20      879.71     41.43 o
   8   1   1     1167.43     1134.16     49.87 o
   9   1   1      953.13     1005.27     69.41 o
  10   1   1      891.75      822.35    141.99 o
  11   1   1      780.91      837.37     76.58 o
  12   1   1       95.01       88.60     48.53 o
 -11   2   1      478.18      319.08     72.05 o
 -10   2   1       71.55       33.13     24.47 o
  -9   2   1     1404.34     1543.95     85.29 o
  -8   2   1      293.41      293.71     31.37 o
  -7   2   1     1187.69     1156.95     52.68 o
  -6   2   1      809.17      820.99     37.07 o
  -5   2   1     7743.27     8232.81    164.25 o
  -4   2   1      687.66      745.70     30.64 o
  -3   2   1    13528.77    14860.73    189.89 o
  -2   2   1      686.62      720.79     26.03 o
  -1   2   1     8380.70     9070.29    116.65 o
   0   2   1    18935.47    21459.95    260.57 o
   1   2   1    10227.73    11424.10    151.27 o
   2   2   1       31.09       72.86     23.58 o
   3   2   1     1937.01     1945.30    129.29 o
   5   2   1      718.73      764.00     61.28 o
   6   2   1     1235.52     1167.00     42.44 o
   7   2   1      197.33      128.89     16.55 o
   8   2   1     1828.14     1896.55     57.92 o
   9   2   1        1.67        0.14     12.18 o
  10   2   1     1691.46     1823.98    106.72 o
  11   2   1        9.01      -37.41     18.70 o
  12   2   1       35.60       49.08     32.11 o
 -10   3   1     1258.99     1592.18     89.36 o
  -9   3   1      193.53      153.93     34.65 o
  -8   3   1      581.23      497.69     62.37 o
  -7   3   1      502.51      470.51     47.28 o
  -6   3   1     1533.69     1706.12     65.19 o
  -5   3   1     3377.44     3463.64     87.13 o
  -4   3   1     6007.42     6351.19    124.07 o
  -3   3   1     6349.41     7058.82    117.96 o
  -2   3   1     6999.15     7778.17    114.17 o
  -1   3   1     1676.89     1826.24     39.62 o
   0   3   1      644.79      668.30     19.49 o
   1   3   1      746.84      780.46     16.63 o
   2   3   1      247.14      280.02     19.25 o
   3   3   1     8509.57     8726.14    226.93 o
   4   3   1      106.11       85.17     16.36 o
   5   3   1     3653.54     3875.26    184.68 o
   6   3   1     1215.97     1166.47     41.34 o
   7   3   1     2275.68     2488.66     62.86 o
   8   3   1      237.25      195.11     23.46 o
   9   3   1      210.63      186.93     36.49 o
  10   3   1      793.24      914.52     61.10 o
  11   3   1       16.92       16.99     17.75 o
  12   3   1       69.30       59.80     31.11 o
 -10   4   1      521.68      498.80    110.93 o
  -9   4   1      693.72      619.55     77.01 o
  -8   4   1     1213.65     1087.66     91.66 o
  -7   4   1       70.73       41.23     17.80 o
  -6   4   1     5005.31     5118.04    136.42 o
  -5   4   1     4445.62     4526.08    117.18 o
  -4   4   1     4666.07     5052.53    121.12 o
  -3   4   1      206.70      245.13     32.11 o
  -2   4   1      665.61      545.23     26.51 o
  -1   4   1      309.10      384.65     22.44 o
   0   4   1     3123.98     3462.32     59.63 o
   1   4   1      600.91      674.66     26.97 o
   2   4   1      251.45      230.51      9.19 o
   3   4   1     4834.62     5253.97    133.69 o
   4   4   1        2.81       -0.67      4.63 o
   5   4   1      708.13      652.08     45.76 o
   6   4   1      101.48       67.86     19.13 o
   7   4   1      755.86      734.99     52.79 o
   8   4   1       49.02       51.73     11.10 o
   9   4   1      877.17      986.36     54.50 o
  10   4   1      135.40      135.44     32.16 o
  11   4   1        1.09       -0.14     16.08 o
  12   4   1      275.96      311.57     45.94 o
  -9   5   1      556.34      534.59    103.63 o
  -8   5   1       68.33       -1.20     32.17 o
  -7   5   1     1193.59     1206.99     80.63 o
  -6   5   1      599.48      524.20     46.53 o
  -5   5   1      152.09      129.33     32.38 o
  -4   5   1       78.01       62.12     14.69 o
  -3   5   1     1516.60     1692.20     58.57 o
  -2   5   1      808.77      918.97     41.27 o
  -1   5   1        4.06       -4.56      4.96 o
   0   5   1     2823.90     3128.55     63.67 o
   1   5   1     1029.70     1117.67     32.13 o
   2   5   1     4296.01     4506.25     76.48 o
   3   5   1      123.80      113.12     11.22 o
   4   5   1     7735.15     8088.16    178.74 o
   5   5   1       73.30       65.71     25.69 o
   6   5   1     1326.02     1389.28     86.97 o
   7   5   1      484.09      557.77     54.28 o
   8   5   1        6.58        3.56      7.48 o
   9   5   1      761.92      815.17     42.98 o
  10   5   1      570.29      425.96     63.17 o
  11   5   1      202.45      284.05     43.29 o
  12   5   1      141.82      109.08     36.87 o
  -8   6   1      267.03      202.65    146.14 o
  -7   6   1      740.27      753.49     84.29 o
  -6   6   1      245.60      223.28     67.09 o
  -5   6   1      220.41      219.75     31.55 o
  -4   6   1       16.94       12.88     12.58 o
  -3   6   1      173.34      217.45     26.97 o
  -2   6   1        6.71       11.91      8.56 o
  -1   6   1     1766.63     1933.39     55.20 o
   0   6   1       83.78       59.38     10.17 o
   1   6   1        2.62        4.57      5.11 o
   2   6   1     2102.47     2060.03     48.54 o
   3   6   1     2740.93     2832.07     76.16 o
   4   6   1     1187.09     1166.27     51.03 o
   5   6   1      457.84      434.36     26.47 o
   6   6   1      988.13     1043.25     93.29 o
   7   6   1      365.98      285.47     32.41 o
   8   6   1      147.47      119.56     30.95 o
   9   6   1      102.44       83.50     23.00 o
  10   6   1      997.73      979.68     75.39 o
  11   6   1      387.35      281.33     53.49 o
  12   6   1      905.80      919.80    106.13 o
  -8   7   1      404.85      372.44     85.11 o
  -7   7   1       16.66        6.54     29.84 o
  -6   7   1      844.16      858.33    129.94 o
  -5   7   1       26.24       63.83     27.48 o
  -4   7   1        1.68       30.80     18.80 o
  -3   7   1      117.43       95.29     25.53 o
  -2   7   1      396.43      454.53     45.36 o
  -1   7   1      792.21      849.85     49.36 o
   0   7   1       48.40       31.83     10.05 o
   1   7   1     2376.35     2456.67     86.64 o
   2   7   1      171.61      148.82     11.99 o
   3   7   1      831.19      888.81     33.74 o
   4   7   1        2.51       -2.03      7.42 o
   5   7   1     1238.18     1288.58     60.69 o
   6   7   1     1250.09     1279.03     57.97 o
   7   7   1      199.77      215.27     18.86 o
   8   7   1     1028.01     1115.65     62.05 o
   9   7   1      119.42       99.28     20.40 o
  10   7   1      379.44      373.14     43.38 o
  11   7   1       65.62       55.59     29.48 o
  12   7   1     1102.59     1120.26     99.81 o
  -7   8   1       28.70       44.64     58.35 o
  -6   8   1      200.16      130.77     49.64 o
  -5   8   1       76.12       25.71     25.02 o
  -4   8   1      374.21      430.38     51.80 o
  -3   8   1       22.65       21.45     18.41 o
  -2   8   1      651.82      689.64     96.44 o
  -1   8   1       65.62       25.38     15.72 o
   0   8   1     1251.29     1347.83     54.26 o
   1   8   1      686.73      702.41     45.14 o
   2   8   1     4370.42     4575.80     85.98 o
   3   8   1     2332.75     2389.95     80.08 o
   4   8   1     3178.32     3387.43    123.34 o
   5   8   1     1309.55     1575.23    103.40 o
   6   8   1        0.93       -2.27     10.36 o
   7   8   1     1188.05     1281.91     78.60 o
   8   8   1        1.26        0.93      9.94 o
   9   8   1     1122.57     1242.87    144.03 o
  10   8   1       13.07        4.63     17.69 o
  11   8   1      880.50      916.85     70.75 o
  12   8   1        1.57        0.00     28.22 o
  -6   9   1      237.58      153.30     68.46 o
  -5   9   1      387.75      440.06     83.28 o
  -4   9   1     1184.00     1091.73    110.41 o
  -3   9   1      633.80      553.03     66.56 o
  -2   9   1     1809.90     1937.18    107.37 o
  -1   9   1      280.91      245.06     70.54 o
   0   9   1     2950.61     3012.96    149.05 o
   1   9   1      598.24      505.14     53.58 o
   2   9   1     1190.32     1217.81     41.70 o
   3   9   1      586.84      487.68     56.17 o
   4   9   1       67.02       48.11     22.21 o
   5   9   1        1.16      -17.96     11.09 o
   6   9   1      438.60      438.75     51.50 o
   7   9   1        4.00        0.95     17.21 o
   8   9   1     1547.93     1425.31     91.53 o
   9   9   1      539.50      520.09     58.12 o
  10   9   1     1532.55     1671.86     90.69 o
  11   9   1      855.86      863.78     67.81 o
  -4  10   1      100.87       64.52     46.15 o
  -3  10   1     1567.50     1960.40    122.75 o
  -2  10   1       12.79       61.62     25.43 o
  -1  10   1     1842.09     1913.73    103.77 o
   0  10   1       88.90       80.84     39.41 o
   1  10   1     2096.32     2391.27     98.78 o
   2  10   1       24.57       34.40     14.95 o
   3  10   1     1576.39     1633.65    168.04 o
   4  10   1      672.92      580.77     89.28 o
   5  10   1      229.17      175.12     40.64 o
   6  10   1     1421.08     1451.14    123.95 o
   7  10   1      715.83      717.38     49.71 o
   8  10   1      768.11      758.08    101.05 o
   9  10   1      481.14      364.30    125.92 o
  10  10   1      624.57      745.78     62.37 o
  11  10   1       29.49       62.33     24.85 o
  -3  11   1       20.30      -43.28     34.67 o
  -2  11   1     1530.59     1598.69    216.05 o
  -1  11   1      538.79      699.86     92.01 o
   0  11   1     1122.20      991.79     95.37 o
   1  11   1      808.85      846.86    197.94 o
   2  11   1      243.75      221.53     69.91 o
   3  11   1      441.11      332.71     84.65 o
   4  11   1      440.36      305.11     61.93 o
   5  11   1      640.73      570.93     97.29 o
   6  11   1      302.12      234.03     51.45 o
   7  11   1      935.98      864.26    173.73 o
   8  11   1       89.02       19.89     29.21 o
   9  11   1      732.45      402.20    129.71 o
  10  11   1       13.86      -20.29     41.69 o
  -1  12   1       89.36       93.50    117.50 o
   0  12   1     1467.32     1362.01    216.47 o
   1  12   1       15.35       33.58     34.82 o
   2  12   1      218.28      256.90     90.13 o
   3  12   1       86.75      146.14     72.86 o
   4  12   1      694.66      885.20    114.05 o
   5  12   1       37.74       24.28     36.43 o
   6  12   1     1094.96     1101.65    118.93 o
   7  12   1      311.15      327.14     68.60 o
   8  12   1      139.69      146.65     91.18 o
   9  12   1       68.86       66.54     66.96 o
   2  13   1      280.11      362.61    145.30 o
   3  13   1       54.58       81.70    102.76 o
   4  13   1      167.61      134.54     55.97 o
   5  13   1       35.98       94.64     56.86 o
   6  13   1      538.65      535.06     96.04 o
  -7 -12   2      664.79      704.17    175.20 o
  -6 -12   2       66.32       42.12     56.01 o
  -5 -12   2      353.22      302.07    104.87 o
  -4 -12   2      196.99      213.06     66.54 o
  -3 -12   2      599.05      702.55    111.39 o
  -2 -12   2      134.11       67.81     99.39 o
  -1 -12   2      626.78      814.93    181.10 o
   0 -12   2        0.60        8.00    116.24 o
  -9 -11   2       35.16       -3.87     37.51 o
  -8 -11   2     2116.75     2591.61    199.84 o
  -7 -11   2       22.06       56.86     62.33 o
  -6 -11   2     1117.40     1083.63    110.80 o
  -5 -11   2      236.46      237.03     55.90 o
  -4 -11   2      771.36      865.11    107.32 o
  -3 -11   2      138.48      123.40     57.28 o
  -2 -11   2      267.10      263.16     35.78 o
  -1 -11   2      116.13      100.80     39.80 o
   0 -11   2      144.74      145.62     48.68 o
   1 -11   2      514.09      580.77    128.03 o
   2 -11   2        6.69      -20.64     56.86 o
 -10 -10   2       84.09       92.62     37.29 o
  -9 -10   2      186.53      160.17     38.26 o
  -8 -10   2      185.80      181.70     41.91 o
  -7 -10   2        0.46      -10.53     38.32 o
  -6 -10   2       25.21       33.74     26.01 o
  -5 -10   2        5.81       -0.76     19.13 o
  -4 -10   2      839.29      890.69     99.69 o
  -3 -10   2        0.03        2.95     33.27 o
  -2 -10   2     1326.11     1329.01    181.94 o
  -1 -10   2       74.81       37.11     33.27 o
   0 -10   2      409.75      305.71     74.54 o
   1 -10   2      617.61      599.01     81.27 o
   2 -10   2      341.57      327.17     64.30 o
   3 -10   2      835.79      922.43    117.29 o
 -11  -9   2      148.75      162.56     52.22 o
 -10  -9   2       13.81       29.48     26.53 o
  -9  -9   2      558.22      603.35     67.39 o
  -8  -9   2      181.28      134.80     23.19 o
  -7  -9   2      330.69      325.55     36.80 o
  -6  -9   2      893.93      908.75     71.87 o
  -5  -9   2     2584.51     2655.15    107.11 o
  -4  -9   2      555.80      556.38     74.56 o
  -3  -9   2     1096.33      909.27    121.71 o
  -2  -9   2     1964.27     1935.11    242.58 o
  -1  -9   2       47.79       86.67     48.85 o
   0  -9   2     1331.98     1571.91    164.04 o
   1  -9   2      121.59       47.87     26.59 o
   2  -9   2     1213.50     1420.26    172.04 o
   3  -9   2      265.29      224.11     54.81 o
   4  -9   2      402.95      518.02    131.40 o
   5  -9   2      544.85      329.76    122.98 o
 -11  -8   2      467.98      443.05     70.75 o
 -10  -8   2      188.48      248.06     52.22 o
  -9  -8   2      811.20      839.38     70.96 o
  -8  -8   2       59.29       53.66     16.93 o
  -7  -8   2      525.40      673.12     45.78 o
  -6  -8   2      348.64      301.37     72.02 o
  -5  -8   2     1630.95     1676.92     76.92 o
  -4  -8   2       74.93       58.91     13.71 o
  -3  -8   2      710.33      688.13     49.74 o
  -2  -8   2       37.16       11.93      8.89 o
  -1  -8   2     2300.13     2351.15     69.20 o
   0  -8   2     1837.88     1945.93    113.41 o
   1  -8   2     2413.57     2637.31    114.04 o
   2  -8   2     1115.89     1216.41     83.38 o
   3  -8   2      478.10      418.95     54.88 o
   4  -8   2     1237.24     1274.81     95.34 o
   5  -8   2      348.86      465.73     77.21 o
   6  -8   2     2293.46     2534.07    253.95 o
 -12  -7   2     1044.33     1147.22    134.35 o
 -11  -7   2      278.98      244.27     56.01 o
 -10  -7   2      729.40      823.35     84.65 o
  -9  -7   2       21.19       13.48     19.37 o
  -8  -7   2      338.77      341.06     64.84 o
  -7  -7   2      499.96      495.23     33.62 o
  -6  -7   2     3774.94     4025.43    100.85 o
  -5  -7   2     1912.32     2043.73     60.51 o
  -4  -7   2     3373.44     3604.20     82.81 o
  -3  -7   2     2721.95     2878.80     65.03 o
  -2  -7   2      667.02      592.73     30.65 o
  -1  -7   2     3378.13     3491.54     78.79 o
   0  -7   2      321.65      299.55     25.13 o
   1  -7   2     4197.55     4496.23    153.97 o
   2  -7   2      162.58      127.24     19.82 o
   3  -7   2     1673.16     1699.05     98.56 o
   4  -7   2       62.15       57.65     20.27 o
   5  -7   2     2212.71     2399.75    205.69 o
   6  -7   2       31.23       25.21     30.52 o
   7  -7   2      697.97      913.94    113.08 o
 -12  -6   2       51.02       11.37     52.64 o
 -11  -6   2      101.34       85.92     39.59 o
 -10  -6   2      363.05      400.14     45.76 o
  -9  -6   2      335.91      439.95     64.86 o
  -8  -6   2     1406.05     1577.19     58.44 o
  -7  -6   2      636.42      648.24     31.36 o
  -6  -6   2     4215.86     4407.95     92.04 o
  -5  -6   2      644.29      657.00     48.57 o
  -4  -6   2     5827.33     5934.91    113.54 o
  -3  -6   2        4.87       -0.58      4.84 o
  -2  -6   2     6692.81     6908.44    103.09 o
  -1  -6   2       45.73       50.18     10.77 o
   0  -6   2     4288.91     4574.41    108.33 o
   1  -6   2      610.95      625.32     52.40 o
   2  -6   2     1211.65     1259.74     51.81 o
   3  -6   2      590.12      632.27     51.48 o
   4  -6   2      209.11      174.63     26.86 o
   5  -6   2     1003.10     1078.92     97.12 o
   6  -6   2      726.74      659.79     90.20 o
   7  -6   2      918.57      962.93    111.71 o
   8  -6   2        5.23       66.96     53.07 o
 -12  -5   2       40.95      -13.48     53.07 o
 -11  -5   2     2950.15     3227.18    148.20 o
 -10  -5   2       87.55       67.50     21.80 o
  -9  -5   2     1068.01     1138.60     69.24 o
  -8  -5   2      354.80      264.28     31.72 o
  -7  -5   2     3209.49     3327.69     77.62 o
  -6  -5   2        0.80        7.74      5.93 o
  -5  -5   2     2873.73     2858.72    108.79 o
  -4  -5   2       22.42       18.13      6.78 o
  -3  -5   2     3311.06     3223.71     57.06 o
  -2  -5   2      584.59      550.04     19.59 o
  -1  -5   2      646.65      592.81     23.42 o
   0  -5   2      414.85      359.47     21.49 o
   1  -5   2      830.29      848.55     34.57 o
   2  -5   2     1804.15     1754.37     55.96 o
   3  -5   2        9.48       -7.32      7.61 o
   4  -5   2     5424.85     5386.71    132.53 o
   5  -5   2      105.65       39.67     14.97 o
   6  -5   2      107.53      160.16     33.01 o
   7  -5   2      446.30      399.15     55.00 o
   8  -5   2      272.15      271.81    104.02 o
   9  -5   2       11.41       43.11     61.42 o
 -12  -4   2     1090.03     1100.55     82.58 o
 -11  -4   2        4.57       19.31     22.67 o
 -10  -4   2     1277.31     1229.48    126.35 o
  -9  -4   2      492.96      568.04     57.38 o
  -8  -4   2     3695.84     3964.27     97.62 o
  -7  -4   2     2343.61     2493.48     66.29 o
  -6  -4   2      697.76      714.96     28.47 o
  -5  -4   2     4479.83     4701.12     81.89 o
  -4  -4   2     2426.66     2560.40     50.22 o
  -3  -4   2     2828.55     2813.92     45.00 o
  -2  -4   2       20.55       23.89      4.72 o
  -1  -4   2      797.91      706.92     29.49 o
   0  -4   2      566.17      655.93     24.90 o
   1  -4   2     2964.49     3273.02     74.63 o
   2  -4   2        9.06        2.59      6.11 o
   3  -4   2     4517.28     4985.11    118.54 o
   4  -4   2       31.91       24.54     11.02 o
   5  -4   2      780.17      838.99     48.98 o
   6  -4   2      110.73       82.40     21.03 o
   7  -4   2       88.06       71.22     43.27 o
   8  -4   2      480.45      584.65    106.93 o
   9  -4   2        7.60       -6.89     24.16 o
  10  -4   2      334.08      415.57     99.69 o
 -12  -3   2      470.40      475.54     63.30 o
 -11  -3   2      887.65      849.76    111.31 o
 -10  -3   2      877.65      894.06     84.30 o
  -9  -3   2       23.36        3.86     23.16 o
  -8  -3   2     1257.75     1177.43     59.30 o
  -7  -3   2     1167.84     1270.07     49.85 o
  -6  -3   2     3077.51     3245.94     77.47 o
  -5  -3   2      255.05      279.09     19.19 o
  -4  -3   2       64.69       35.92      6.92 o
  -3  -3   2       43.86       28.68      4.00 o
  -2  -3   2     1411.28     1504.86     25.95 o
  -1  -3   2       74.74       73.34      7.42 o
   0  -3   2      660.58      732.86     23.42 o
   1  -3   2     1157.32     1180.85     31.27 o
   2  -3   2      240.14      186.38     15.42 o
   3  -3   2      847.28      797.42     33.13 o
   4  -3   2      277.72      264.20     24.25 o
   5  -3   2       64.74       34.19     11.01 o
   6  -3   2     1378.60     1331.79     66.65 o
   7  -3   2      685.28      793.23     53.87 o
   8  -3   2        0.25      -10.62     14.30 o
   9  -3   2      191.26      148.02     33.79 o
  10  -3   2      166.77      158.58     46.61 o
 -12  -2   2       60.03       57.90     42.06 o
 -11  -2   2     1325.30     1237.42     87.47 o
 -10  -2   2       33.21       21.98     18.64 o
  -9  -2   2      936.24      931.98     85.31 o
  -8  -2   2      452.70      390.10     57.20 o
  -7  -2   2      762.05      722.08     38.84 o
  -6  -2   2     1141.11     1128.62     42.59 o
  -5  -2   2     2296.40     2319.77     60.28 o
  -4  -2   2      858.38      784.86     26.01 o
  -3  -2   2      520.07      515.95     14.14 o
  -2  -2   2     4810.12     5300.83     66.28 o
  -1  -2   2     2819.98     2936.15     49.92 o
   0  -2   2     4358.21     4580.40     69.50 o
   1  -2   2       49.02       40.83      6.65 o
   2  -2   2     1398.89     1485.12     34.96 o
   3  -2   2      284.55      295.65     18.92 o
   4  -2   2       24.97       11.49      6.77 o
   5  -2   2        3.59        7.74      7.00 o
   6  -2   2       20.89       13.71      8.38 o
   7  -2   2     3292.36     3539.40     90.63 o
   8  -2   2        0.83        8.61      9.76 o
   9  -2   2      983.46     1179.41    106.79 o
  10  -2   2      112.49       86.58     28.33 o
  11  -2   2      897.39     1040.22    150.38 o
 -12  -1   2     1062.90     1278.74    112.84 o
 -11  -1   2       50.00       55.28     28.53 o
 -10  -1   2      420.69      376.47     69.79 o
  -9  -1   2     1539.17     1633.36     86.37 o
  -8  -1   2      713.28      662.42     60.06 o
  -7  -1   2       89.30       82.68     13.95 o
  -6  -1   2       84.88       73.36     11.69 o
  -5  -1   2      811.48      770.84     29.31 o
  -4  -1   2      220.64      236.77     13.65 o
  -3  -1   2       38.15       23.31      6.13 o
  -2  -1   2     4356.02     4526.64     60.13 o
  -1  -1   2     1528.17     1617.65     21.10 o
   0  -1   2      280.47      341.13      9.98 o
   1  -1   2     7392.81     8238.08    109.45 o
   2  -1   2     2854.14     3035.76     49.59 o
   3  -1   2      605.05      608.24     22.77 o
   4  -1   2      238.15      395.90     18.03 o
   5  -1   2      133.83      117.38     13.05 o
   6  -1   2     2783.29     2776.25     64.29 o
   7  -1   2        1.36        4.99      6.10 o
   8  -1   2      596.16      594.66     88.86 o
   9  -1   2      798.16      809.40     84.97 o
  10  -1   2      413.98      454.79    112.26 o
  11  -1   2      349.60      306.18     66.33 o
 -11   0   2       25.26       18.13     27.37 o
 -10   0   2      366.89      513.69     61.54 o
  -9   0   2       46.98       61.15     41.61 o
  -8   0   2      612.34      597.01     46.74 o
  -7   0   2      618.61      655.10     33.68 o
  -6   0   2      172.20      150.47     13.49 o
  -5   0   2     1400.94     1478.89     41.59 o
  -4   0   2      530.53      714.17     25.25 o
  -3   0   2     2995.88     3213.90     55.51 o
  -2   0   2      547.58      579.66     17.29 o
  -1   0   2     2807.68     2954.36     43.89 o
   0   0   2        5.68       -1.26      0.63 o
   1   0   2     2473.51     2300.60     44.10 o
   2   0   2     1204.74     1318.90     23.17 o
   3   0   2      883.77      771.44     19.09 o
   4   0   2     1178.33     1383.36     27.99 o
   5   0   2      495.78      450.85     19.39 o
   6   0   2     2853.82     2723.80     68.36 o
   7   0   2     2743.82     2890.71     75.85 o
   8   0   2     1541.53     1556.78     76.44 o
   9   0   2      144.74      102.98     28.34 o
  10   0   2     3418.09     3430.72    169.15 o
  11   0   2       44.99       33.87     35.20 o
  12   0   2      458.56      520.76     82.91 o
 -11   1   2      395.08      392.52     76.83 o
 -10   1   2      321.85      265.34     56.78 o
  -9   1   2       71.09       64.26     24.81 o
  -8   1   2      606.07      605.31     56.55 o
  -7   1   2      354.09      294.69     21.45 o
  -6   1   2     2079.05     2261.02     61.35 o
  -5   1   2      265.47      285.43     19.80 o
  -4   1   2     4455.54     5007.02     97.27 o
  -3   1   2       30.21       28.27      5.71 o
  -2   1   2    13567.75    15048.01    170.88 o
  -1   1   2      863.53      966.40     20.17 o
   0   1   2     1465.30     1139.68    117.42 o
   1   1   2     7477.65     6916.70    380.78 o
   2   1   2     2089.27     2103.35     47.75 o
   3   1   2     1372.30     1407.20     36.96 o
   4   1   2      479.48      433.98     18.44 o
   5   1   2     5917.23     6041.37    125.48 o
   6   1   2        2.75       -0.11      6.99 o
   7   1   2     3979.27     4131.91    159.51 o
   8   1   2       94.52       48.03     14.48 o
   9   1   2     4258.38     4232.67    146.52 o
  10   1   2       51.48       19.15     20.31 o
  11   1   2     1623.80     1510.88    100.21 o
  12   1   2       97.99      111.86     49.65 o
 -11   2   2      341.06      398.32     84.99 o
 -10   2   2      106.00       95.61     33.00 o
  -9   2   2      674.33      735.58     64.44 o
  -8   2   2      299.60      320.79     32.86 o
  -7   2   2     1349.87     1467.72     78.00 o
  -6   2   2     1356.18     1451.70     68.04 o
  -5   2   2     3316.68     3290.96     82.59 o
  -4   2   2     4466.47     4853.99     91.21 o
  -3   2   2     6714.26     7682.60    118.24 o
  -2   2   2     4544.66     5053.69     74.09 o
  -1   2   2     2318.30     2624.44     43.18 o
   0   2   2     1640.58     1661.74     26.17 o
   1   2   2     5029.88     5233.50     56.14 o
   2   2   2     1182.69     1111.84     82.97 o
   3   2   2      191.42      213.52     48.43 o
   5   2   2     1930.44     1935.97     66.36 o
   6   2   2     4996.60     5042.82    118.11 o
   7   2   2      483.89      445.12     32.17 o
   8   2   2     2057.72     2009.74     65.01 o
   9   2   2     1208.30     1143.79     66.16 o
  10   2   2      929.51      959.10     73.13 o
  11   2   2      433.77      348.61     49.56 o
  12   2   2       11.77        5.08     34.85 o
 -10   3   2       92.20      107.88     27.74 o
  -9   3   2     1333.65     1401.22    103.33 o
  -8   3   2       22.39       -1.34     15.41 o
  -7   3   2     3973.36     4253.68    138.15 o
  -6   3   2      203.50      145.12     24.45 o
  -5   3   2     5831.50     5979.59    116.16 o
  -4   3   2        1.77        0.10      6.50 o
  -3   3   2     9339.86    10147.04    147.84 o
  -2   3   2       45.85       39.79      7.27 o
  -1   3   2     6284.02     6815.13     92.78 o
   0   3   2     2824.03     3282.48     49.69 o
   1   3   2    18841.27    19756.81    209.11 o
   2   3   2     1151.96     1086.70     33.57 o
   3   3   2     7496.40     7378.58    335.66 o
   4   3   2     4609.25     3968.09    229.53 o
   5   3   2     2009.09     1992.89    165.09 o
   6   3   2     2391.87     2361.63     72.81 o
   7   3   2      664.02      705.60     29.85 o
   8   3   2     3957.27     4199.56    101.81 o
   9   3   2        1.64       -2.50     10.75 o
  10   3   2      179.37      127.82     47.10 o
  11   3   2        3.26       -8.05     17.54 o
  12   3   2      435.53      404.49     79.27 o
 -10   4   2      566.73      590.86    120.80 o
  -9   4   2       50.05       31.81     27.63 o
  -8   4   2     1898.24     2050.09    120.06 o
  -7   4   2      241.03      147.43     27.44 o
  -6   4   2     5944.51     6318.95    157.06 o
  -5   4   2      209.95      219.23     24.47 o
  -4   4   2     7739.53     8178.45    154.72 o
  -3   4   2     2553.38     2703.54     66.08 o
  -2   4   2      918.02      889.93     32.89 o
  -1   4   2     2681.11     2897.09     66.31 o
   0   4   2     1001.83     1105.03     27.26 o
   1   4   2    15113.25    16901.43    184.23 o
   2   4   2       24.51       22.56      7.11 o
   3   4   2     2225.44     2049.80     53.41 o
   4   4   2     1759.62     1985.57     75.47 o
   5   4   2     4293.55     4429.16    152.18 o
   6   4   2      222.42      161.11     52.85 o
   7   4   2     2370.33     2316.94     82.97 o
   8   4   2        7.41        6.21      8.91 o
   9   4   2     1542.45     1410.50     64.39 o
  10   4   2        2.25       19.72     13.59 o
  11   4   2      297.16      243.92     33.00 o
  12   4   2      328.61      244.89     40.04 o
  -9   5   2      505.78      348.25     80.35 o
  -8   5   2     1574.02     2097.65    169.42 o
  -7   5   2     1337.98     1293.81     84.32 o
  -6   5   2     1117.90     1153.81     68.68 o
  -5   5   2      415.27      387.22     51.86 o
  -4   5   2     2092.92     2267.40     72.51 o
  -3   5   2      566.23      602.30     34.92 o
  -2   5   2     2126.33     2176.66     58.24 o
  -1   5   2      510.64      643.18     31.25 o
   0   5   2     4406.65     5207.16     83.93 o
   1   5   2        1.08        0.29      3.41 o
   2   5   2     1263.53     1296.62     31.64 o
   3   5   2     2914.11     3036.16     82.51 o
   4   5   2     1956.48     1972.66     72.67 o
   5   5   2     1132.78     1291.21     87.18 o
   6   5   2       55.84       44.64     17.69 o
   7   5   2     1954.44     1947.88    137.72 o
   8   5   2       31.84       72.86     24.43 o
   9   5   2        2.87      -15.32     10.86 o
  10   5   2     1593.87     1626.51    300.91 o
  11   5   2       83.36      114.25     29.67 o
  12   5   2       21.98       13.55     28.72 o
  -8   6   2       83.98       32.19     64.02 o
  -7   6   2     1153.95     1190.42    103.23 o
  -6   6   2        4.84      -13.83     17.77 o
  -5   6   2     4579.31     4662.76    134.66 o
  -4   6   2        1.18       -2.84     10.00 o
  -3   6   2      825.57      907.24     48.43 o
  -2   6   2     1109.97     1217.49     51.43 o
  -1   6   2      695.20      735.26     32.59 o
   0   6   2     3678.88     4036.96     78.92 o
   1   6   2     1398.94     1512.54     40.52 o
   2   6   2     2113.54     2222.99     52.14 o
   3   6   2       11.83        9.94      7.35 o
   4   6   2     2450.09     2473.23     63.60 o
   5   6   2       45.53       23.54     10.21 o
   6   6   2      165.52      124.66     52.64 o
   7   6   2      500.66      609.01     66.54 o
   8   6   2       22.90       27.02     15.10 o
   9   6   2      312.44      353.35     57.70 o
  10   6   2      774.41      684.98     49.47 o
  11   6   2      721.30      574.87     72.02 o
  12   6   2        9.65       39.59     36.22 o
  -8   7   2     1117.09     1171.65    143.17 o
  -7   7   2       83.27      117.03     39.16 o
  -6   7   2       88.90       65.71     27.79 o
  -5   7   2      251.76      369.61     48.39 o
  -4   7   2      116.67       52.19     22.44 o
  -3   7   2     1440.93     1606.97     71.33 o
  -2   7   2       34.73       18.11     10.14 o
  -1   7   2     1490.74     1629.85     55.40 o
   0   7   2      491.41      443.09     26.47 o
   1   7   2     1811.31     1937.44     50.87 o
   2   7   2      641.61      637.24     39.23 o
   3   7   2      496.39      457.35     62.25 o
   4   7   2      580.48      589.86     31.79 o
   5   7   2       11.01        4.62      9.19 o
   6   7   2      825.74      798.10     57.47 o
   7   7   2       23.71        0.42     30.32 o
   8   7   2      145.60      163.17     22.62 o
   9   7   2      370.34      281.75    101.50 o
  11   7   2      201.18      140.66     34.53 o
  12   7   2      675.94      584.56     73.28 o
  -7   8   2      114.41       81.34    169.09 o
  -6   8   2      197.98      192.55     44.61 o
  -5   8   2        6.05       -0.25     21.64 o
  -4   8   2        2.53        0.06     17.43 o
  -3   8   2      323.46      303.68     39.71 o
  -2   8   2      237.97      225.47     32.18 o
  -1   8   2     2211.46     2256.77     87.94 o
   0   8   2      245.97      246.13     22.36 o
   1   8   2      522.68      520.77     38.31 o
   2   8   2       75.39       54.14      8.32 o
   3   8   2     5310.70     5787.55    206.90 o
   4   8   2      269.92      218.21     40.42 o
   5   8   2      205.56      191.46     20.19 o
   6   8   2     1775.91     1732.19     72.96 o
   7   8   2      880.86      976.79     46.90 o
   8   8   2     1219.06     1191.86    198.78 o
   9   8   2      276.51      473.37    136.87 o
  12   8   2     1044.01      984.23     79.60 o
  -6   9   2     1013.81     1241.22    175.83 o
  -5   9   2      206.13      119.63     55.59 o
  -4   9   2      502.96      475.60     63.52 o
  -3   9   2      107.63       86.86     30.51 o
  -2   9   2     1237.05     1333.32    145.14 o
  -1   9   2       21.67       -9.49     14.25 o
   0   9   2     1159.79     1198.17     71.37 o
   1   9   2      193.51      200.02     22.66 o
   2   9   2      293.36      264.98     20.26 o
   3   9   2      107.74       77.74     24.38 o
   4   9   2        5.34        9.91     13.94 o
   5   9   2     1762.71     1754.13     79.27 o
   6   9   2       46.69       32.65     13.19 o
   7   9   2     1496.50     1463.54     96.67 o
   8   9   2      142.78       81.55     24.03 o
   9   9   2     3786.12     3917.14    354.19 o
  10   9   2       30.58       72.02     57.28 o
  -4  10   2     1115.78     1055.63    119.49 o
  -3  10   2      622.26      616.14     73.03 o
  -2  10   2     1098.59      939.83     89.38 o
  -1  10   2      531.78      542.60     59.27 o
   0  10   2      405.92      439.61     47.82 o
   1  10   2      230.23      132.95     43.15 o
   2  10   2     1491.51     1595.62    139.61 o
   3  10   2       21.55       56.86     38.32 o
   4  10   2     1733.57     1576.19    126.86 o
   5  10   2        8.89      -15.33     13.35 o
   6  10   2     1847.93     1877.45    106.92 o
   7  10   2       67.58       57.19     16.75 o
   8  10   2     1657.94     1981.28    160.46 o
   9  10   2      532.77      520.81     68.44 o
  10  10   2      198.75      150.69     31.06 o
  -3  11   2     1878.52     2042.07    157.87 o
  -2  11   2        4.43        5.47     49.70 o
  -1  11   2      834.68      842.75     99.42 o
   0  11   2        0.85      -37.92     27.75 o
   1  11   2     1591.96     1749.14    143.40 o
   2  11   2       81.09       86.76     49.70 o
   3  11   2      719.70      391.25     94.76 o
   4  11   2      452.78      390.24     69.51 o
   5  11   2      612.75      488.04     77.25 o
   6  11   2      701.55      598.54     81.61 o
   7  11   2     1287.95     1394.58    112.42 o
   8  11   2     1326.63     1297.34    104.21 o
   9  11   2      250.89      262.40     48.37 o
  10  11   2      904.00      966.97    151.83 o
  -1  12   2       39.69       85.49    110.34 o
   0  12   2      150.05      183.62    110.76 o
   1  12   2      194.03       76.75     38.89 o
   2  12   2      308.99      424.94    115.40 o
   3  12   2      446.02      280.49     95.60 o
   4  12   2      360.71      298.74     66.55 o
   5  12   2     1316.49     1359.58    135.22 o
   6  12   2        3.38       -6.66     29.78 o
   7  12   2      462.19      383.97     72.98 o
   8  12   2        8.81       19.01     34.10 o
   9  12   2      351.18      309.36     66.24 o
   2  13   2      357.18      480.96    154.56 o
   3  13   2       40.94      -65.28     83.39 o
   4  13   2     1295.96     1208.63    226.37 o
   5  13   2       22.02       37.74     47.26 o
   6  13   2      989.58     1036.30    132.04 o
  -7 -12   3      739.70      901.17    206.79 o
  -6 -12   3       48.48       27.70     38.84 o
  -5 -12   3      381.71      357.56    114.13 o
  -4 -12   3       26.84       83.23     50.07 o
  -3 -12   3      757.55      920.38    124.27 o
  -2 -12   3      629.24      807.77    176.88 o
  -1 -12   3      373.56      378.62    151.61 o
  -9 -11   3      443.57      644.01     92.28 o
  -8 -11   3      726.06      927.24    155.62 o
  -7 -11   3      285.75      313.15     68.85 o
  -6 -11   3      318.85      312.07    103.60 o
  -5 -11   3      664.42      943.38    176.88 o
  -4 -11   3      138.34       63.67     34.55 o
  -3 -11   3      572.02      702.21    183.41 o
  -2 -11   3        6.14       22.36     29.90 o
  -1 -11   3      395.53      420.49     86.13 o
   0 -11   3       16.71       65.49     40.35 o
   1 -11   3      583.19      436.73    112.45 o
   2 -11   3      213.05       91.81     68.65 o
 -10 -10   3      698.88      810.50     96.05 o
  -9 -10   3        2.71       -3.82     24.69 o
  -8 -10   3     1025.27     1339.91    106.73 o
  -7 -10   3       23.20       34.02     25.97 o
  -6 -10   3      295.08      219.84     87.18 o
  -5 -10   3        2.97       19.79     32.85 o
  -4 -10   3     1071.23     1294.09    175.62 o
  -3 -10   3       99.07       78.27     35.80 o
  -2 -10   3      366.29      318.69     40.69 o
  -1 -10   3      105.83      132.20     35.14 o
   0 -10   3       29.40       20.96     28.04 o
   1 -10   3      350.69      254.90     53.66 o
   2 -10   3       45.83       30.25     39.26 o
   3 -10   3      203.90      125.08     71.17 o
 -11  -9   3      274.43      277.54     82.12 o
 -10  -9   3       64.40       60.65     34.53 o
  -9  -9   3      245.73      205.82     42.94 o
  -8  -9   3      602.99      531.47     66.16 o
  -7  -9   3     1179.03     1186.97     94.05 o
  -6  -9   3      946.67      923.41     88.45 o
  -5  -9   3      735.56      659.10    135.19 o
  -4  -9   3      947.92      878.83    112.03 o
  -3  -9   3       12.23       -2.20     20.94 o
  -2  -9   3      872.80     1018.58     68.82 o
  -1  -9   3     1417.50     1324.80    132.66 o
   0  -9   3       63.50      106.53     63.80 o
   1  -9   3      610.58      574.94     74.15 o
   2  -9   3      247.13      189.33     47.19 o
   3  -9   3      441.80      510.31     78.67 o
   4  -9   3       45.24       91.81     79.18 o
   5  -9   3      662.48      859.99    172.67 o
 -11  -8   3      288.31      258.59     64.44 o
 -10  -8   3       70.49       44.22     36.22 o
  -9  -8   3      297.89      281.38     49.84 o
  -8  -8   3        8.52       12.54     15.08 o
  -7  -8   3      388.34      504.27     44.07 o
  -6  -8   3      121.23       91.03     21.23 o
  -5  -8   3      132.75      120.76     25.57 o
  -4  -8   3      883.15      882.02     60.38 o
  -3  -8   3      107.46       99.18     18.57 o
  -2  -8   3     1456.16     1451.55     82.45 o
  -1  -8   3      801.69      824.94     46.10 o
   0  -8   3     2237.12     2299.23    167.42 o
   1  -8   3       17.64      -16.32     12.32 o
   2  -8   3      520.40      508.78     57.62 o
   3  -8   3       41.46       20.47     24.88 o
   4  -8   3     1759.37     1995.25    115.38 o
   5  -8   3      154.26       84.23     45.48 o
   6  -8   3      550.69      440.53    134.77 o
 -12  -7   3      133.55      175.20     88.86 o
 -11  -7   3       34.23       26.95     34.53 o
 -10  -7   3      151.52      115.82     40.85 o
  -9  -7   3      357.95      350.82     58.96 o
  -8  -7   3     1006.07     1093.99     57.55 o
  -7  -7   3      763.68      830.58     40.22 o
  -6  -7   3       26.15       20.36      9.50 o
  -5  -7   3     2186.20     2341.06     72.83 o
  -4  -7   3       30.92       16.77      8.47 o
  -3  -7   3     1540.74     1638.18     49.94 o
  -2  -7   3     1455.59     1417.47     48.18 o
  -1  -7   3     1231.83     1349.03     46.52 o
   0  -7   3     1049.74     1126.01     48.18 o
   1  -7   3      332.23      337.09     30.46 o
   2  -7   3      317.68      423.52     61.58 o
   3  -7   3      153.76      147.62     38.66 o
   4  -7   3     1378.60     1653.31    102.26 o
   5  -7   3      741.83      721.36     96.86 o
   6  -7   3     1535.12     1718.32    142.56 o
   7  -7   3       83.94       92.68     44.90 o
 -12  -6   3      325.37      378.19    107.81 o
 -11  -6   3      201.15      185.31     56.43 o
 -10  -6   3      517.37      451.73     52.26 o
  -9  -6   3        6.17       13.47     13.54 o
  -8  -6   3     3653.26     3947.31    137.10 o
  -7  -6   3       39.17       43.26     11.58 o
  -6  -6   3     3080.95     3390.67     71.68 o
  -5  -6   3     1134.87     1146.91     40.91 o
  -4  -6   3     1797.01     1796.83     49.09 o
  -3  -6   3     2076.08     2106.24     44.25 o
  -2  -6   3     3887.91     4148.29    117.08 o
  -1  -6   3     2741.72     2702.81     64.19 o
   0  -6   3       15.61       10.42      7.24 o
   1  -6   3     4212.79     4593.98    125.82 o
   2  -6   3        3.67        8.25      9.25 o
   3  -6   3     2201.50     2329.68     81.82 o
   4  -6   3       29.69       15.57     12.55 o
   5  -6   3     2464.05     2520.20    120.86 o
   6  -6   3      122.16       45.99     30.32 o
   7  -6   3     1558.25     1676.55    248.48 o
   8  -6   3        4.76       -2.53     48.01 o
 -12  -5   3      390.21      288.49    104.87 o
 -11  -5   3      891.80      852.95     80.25 o
 -10  -5   3      448.10      555.67     60.26 o
  -9  -5   3      793.25      830.56     85.07 o
  -8  -5   3      441.47      481.90     53.63 o
  -7  -5   3      175.65      177.34     17.97 o
  -6  -5   3     1993.44     2024.48     50.22 o
  -5  -5   3      104.79       74.13     11.33 o
  -4  -5   3     2733.15     2846.32     66.96 o
  -3  -5   3       45.05       46.04      8.07 o
  -2  -5   3     2886.30     2886.18     54.48 o
  -1  -5   3      745.16      780.84     27.92 o
   0  -5   3     2862.05     2917.10     63.81 o
   1  -5   3      288.59      281.18     23.16 o
   2  -5   3     1752.72     1591.41     53.95 o
   3  -5   3     1060.33     1016.91     51.88 o
   4  -5   3     5588.50     5825.25    143.69 o
   5  -5   3      990.49      888.98     60.54 o
   6  -5   3      435.90      389.13     52.02 o
   7  -5   3      506.40      560.46     54.28 o
   8  -5   3      239.91      266.62     62.78 o
   9  -5   3      487.23     1045.30    199.20 o
 -12  -4   3       65.54       70.93     32.26 o
 -11  -4   3      389.02      296.17     64.44 o
 -10  -4   3       84.85       49.58     26.95 o
  -9  -4   3     2789.74     2978.48    187.83 o
  -8  -4   3        8.51       -2.71     10.44 o
  -7  -4   3     2304.37     2494.33     72.96 o
  -6  -4   3      284.04      250.27     20.07 o
  -5  -4   3     3548.15     3671.98     71.58 o
  -4  -4   3      282.91      315.47     17.71 o
  -3  -4   3     2211.12     2051.33     41.88 o
  -2  -4   3     1805.94     1775.70     38.66 o
  -1  -4   3     1586.71     1612.61     37.74 o
   0  -4   3     1251.61     1294.69     39.66 o
   1  -4   3     5961.82     6860.56    113.61 o
   2  -4   3     2621.04     2730.35     68.43 o
   3  -4   3       89.59       61.31     13.68 o
   4  -4   3      477.23      537.38     38.01 o
   5  -4   3      282.63      253.23     28.50 o
   6  -4   3     1560.66     1685.03     97.50 o
   7  -4   3      120.77      133.59     24.63 o
   8  -4   3      179.58      207.38     38.93 o
   9  -4   3       92.23      114.93     32.80 o
 -12  -3   3      954.32      923.53     84.01 o
 -11  -3   3      160.57       83.73     30.71 o
 -10  -3   3     2214.94     2145.57    250.37 o
  -9  -3   3       33.35       29.76     22.42 o
  -8  -3   3     1557.28     1531.46     79.94 o
  -7  -3   3      744.46      779.76     38.41 o
  -6  -3   3     2312.66     2438.89     66.52 o
  -5  -3   3      156.01      121.71     13.18 o
  -4  -3   3     2202.80     2410.18     40.02 o
  -3  -3   3     1119.69     1062.73     24.51 o
  -2  -3   3      371.63      361.44     13.91 o
  -1  -3   3     3032.80     3082.78     53.58 o
   0  -3   3      434.07      500.49     25.29 o
   1  -3   3     1651.61     1656.52     39.09 o
   2  -3   3       84.32       80.96     10.38 o
   3  -3   3     2900.02     3225.65     74.08 o
   4  -3   3      696.76      654.66     35.67 o
   5  -3   3     1371.35     1491.43     63.17 o
   6  -3   3        3.47        7.19      9.52 o
   7  -3   3      316.15      338.05     37.55 o
   8  -3   3      268.00      247.46     35.43 o
   9  -3   3      132.71       61.22     25.35 o
  10  -3   3       62.61       29.34     41.48 o
 -12  -2   3      955.54     1036.73     95.06 o
 -11  -2   3      354.14      400.92     67.83 o
 -10  -2   3      931.57     1055.62     75.79 o
  -9  -2   3      359.95      400.81     60.44 o
  -8  -2   3     2012.51     2062.60    117.58 o
  -7  -2   3     1184.92     1213.87     51.52 o
  -6  -2   3      642.82      558.46     32.86 o
  -5  -2   3        8.82        2.01      5.28 o
  -4  -2   3       29.67       50.27      6.65 o
  -3  -2   3     1802.45     2023.71     36.62 o
  -2  -2   3      606.82      547.11     14.04 o
  -1  -2   3      139.47      127.52      7.87 o
   0  -2   3     5486.62     5867.41     80.48 o
   1  -2   3      442.78      457.00     19.08 o
   2  -2   3      725.47      805.51     25.23 o
   3  -2   3     3063.62     3584.04     69.80 o
   4  -2   3        1.53       -0.69      8.90 o
   5  -2   3     1741.24     1926.72     61.98 o
   6  -2   3        6.85        3.59      7.55 o
   7  -2   3      262.20      228.50     22.76 o
   8  -2   3      123.29       98.59     16.47 o
   9  -2   3       82.19       54.05     29.03 o
  10  -2   3       75.66       66.74     36.22 o
  11  -2   3      215.42      220.13     67.54 o
 -12  -1   3       66.35       35.73     51.58 o
 -11  -1   3      889.51      900.86     84.39 o
 -10  -1   3       34.58       44.68     20.38 o
  -9  -1   3      287.17      324.52     43.43 o
  -8  -1   3       85.03       89.85     32.28 o
  -7  -1   3      830.33      842.06     39.85 o
  -6  -1   3        2.36       -5.62      6.21 o
  -5  -1   3      364.12      352.28     22.74 o
  -4  -1   3      243.65      323.04     14.11 o
  -3  -1   3      389.79      354.10     14.60 o
  -2  -1   3    18122.24    19802.72    227.32 o
  -1  -1   3    26316.42    27744.74    243.17 o
   0  -1   3     6505.88     6781.05     77.02 o
   1  -1   3      980.71     1151.73     24.84 o
   2  -1   3        4.03        1.16      3.71 o
   3  -1   3        9.14        7.43      4.01 o
   4  -1   3      347.48      291.13     17.59 o
   5  -1   3     1097.00     1201.59     37.78 o
   6  -1   3        1.11        6.06      6.19 o
   7  -1   3     2408.94     2528.54     55.39 o
   8  -1   3       64.94      101.19     28.57 o
   9  -1   3      681.09      743.87     83.14 o
  10  -1   3       30.39       56.08     32.22 o
  11  -1   3      822.73      788.80     92.23 o
 -11   0   3      302.90      284.37     95.62 o
 -10   0   3      620.12      566.06     65.29 o
  -9   0   3       99.82       88.14     31.40 o
  -8   0   3      608.35      584.05     46.70 o
  -7   0   3      453.60      482.82     31.22 o
  -6   0   3       35.69       41.79      7.72 o
  -5   0   3     2097.98     2287.04     54.79 o
  -4   0   3       10.23        9.20      4.69 o
  -3   0   3      456.19      464.33     19.77 o
  -2   0   3     9971.99    10839.35    133.14 o
  -1   0   3     1686.83     1843.06     27.69 o
   0   0   3     1846.04     1887.24     24.62 o
   1   0   3     2052.99     2265.84     30.99 o
   2   0   3      471.66      527.20     14.40 o
   3   0   3       74.97       65.77      6.41 o
   4   0   3     5556.86     6016.10     88.00 o
   5   0   3      504.78      594.46     23.67 o
   6   0   3     1473.48     1428.09     46.54 o
   7   0   3     1027.99      975.62     42.93 o
   8   0   3     2887.48     3193.30    194.36 o
   9   0   3      387.11      311.96     52.12 o
  10   0   3     1105.73     1005.68    118.34 o
  11   0   3      405.02      429.97     97.37 o
 -11   1   3      126.04       93.21     48.39 o
 -10   1   3      339.12      361.71     53.53 o
  -9   1   3      179.09      180.40     58.80 o
  -8   1   3      750.40      758.42     41.81 o
  -7   1   3        3.23        0.17      7.25 o
  -6   1   3      151.95      145.17     16.18 o
  -5   1   3       12.46       11.47      5.93 o
  -4   1   3     1925.18     2000.96     54.38 o
  -3   1   3     8399.21     9450.62    120.77 o
  -2   1   3     3779.69     4064.03     60.16 o
  -1   1   3     4056.77     4387.07     58.92 o
   0   1   3      335.41      392.58      9.68 o
   1   1   3    17416.45    18631.05    178.41 o
   2   1   3     6083.76     6242.19     81.71 o
   3   1   3     1765.16     1764.71     34.73 o
   4   1   3      410.86      361.98     18.59 o
   5   1   3     2581.94     2464.16     62.80 o
   6   1   3     3378.78     3391.47     85.39 o
   7   1   3     1818.82     1617.87     58.64 o
   8   1   3      230.60      259.44     29.24 o
   9   1   3      584.45      498.53     60.65 o
  10   1   3     1026.77     1074.09    161.30 o
  11   1   3       65.02       31.99     27.20 o
  12   1   3      739.57      837.73     90.06 o
 -11   2   3      137.70       64.25     54.68 o
 -10   2   3       18.41      -10.56     24.06 o
  -9   2   3      394.81      368.48     53.80 o
  -8   2   3      340.41      376.96     50.46 o
  -7   2   3        2.64        5.49      8.99 o
  -6   2   3     1441.29     1511.47     50.27 o
  -5   2   3      400.33      473.34     29.82 o
  -4   2   3     3056.36     3260.67     70.71 o
  -3   2   3      562.39      624.26     25.97 o
  -2   2   3     7011.33     7740.65     97.91 o
  -1   2   3      657.48      684.88     20.42 o
   0   2   3      544.66      639.76     14.26 o
   1   2   3     3091.66     3203.04     34.66 o
   2   2   3     8826.91     8552.80    271.28 o
   3   2   3     7355.78     7119.13    202.71 o
   4   2   3     1185.99     1164.25     97.08 o
   5   2   3     5809.73     5775.89    127.47 o
   6   2   3      221.95      216.23     25.67 o
   7   2   3     6590.50     6653.97    150.88 o
   8   2   3      602.67      591.23     35.66 o
   9   2   3     2504.33     2497.09    115.31 o
  10   2   3      176.84      135.16     27.83 o
  11   2   3     1650.40     1812.73    101.97 o
  12   2   3       20.79        6.31     30.78 o
 -10   3   3       55.59       38.53     28.52 o
  -9   3   3      774.34      707.53     79.06 o
  -8   3   3      451.50      426.51     57.16 o
  -7   3   3     3065.21     3042.83    130.51 o
  -6   3   3     2694.47     2782.44     92.70 o
  -5   3   3     1934.07     1954.58     59.00 o
  -4   3   3     1897.12     2143.78     61.37 o
  -3   3   3     5734.54     6620.52    106.73 o
  -2   3   3      714.70      615.94     24.61 o
  -1   3   3        8.05        3.04      4.55 o
   0   3   3      504.90      386.31     13.18 o
   1   3   3      127.10      108.10      6.07 o
   2   3   3     1212.65     1231.51     24.19 o
   3   3   3      819.39      870.10     94.76 o
   4   3   3     7452.79     7462.81    357.56 o
   5   3   3      499.12      586.24    100.23 o
   6   3   3     6514.51     6408.24    165.14 o
   7   3   3     1292.38     1271.75     72.99 o
   8   3   3     2786.65     2889.39     87.24 o
   9   3   3     1621.20     1455.02     67.58 o
  10   3   3      861.37      897.31     60.12 o
  11   3   3     1305.26     1310.40     82.44 o
  12   3   3      208.43      227.77     45.14 o
 -10   4   3      262.34      184.56     86.98 o
  -9   4   3      914.81     1113.95    157.83 o
  -8   4   3     1788.52     1891.15    118.16 o
  -7   4   3     1079.58     1257.83     79.04 o
  -6   4   3     2446.81     2365.43    157.54 o
  -5   4   3     7093.22     7664.09    153.98 o
  -4   4   3       35.77       27.84     11.18 o
  -3   4   3     5051.72     5369.52    102.93 o
  -2   4   3      172.59      217.68     17.65 o
  -1   4   3     7696.94     8417.72    123.03 o
   0   4   3     6917.51     8181.17    106.58 o
   1   4   3     6648.78     6983.35     80.23 o
   2   4   3     2378.87     2428.55     42.34 o
   3   4   3     1452.49     1313.25     40.82 o
   4   4   3     4054.16     3920.93    238.37 o
   5   4   3     8207.70     8660.99    427.89 o
   6   4   3     4427.44     4278.06    284.28 o
   8   4   3      140.33       86.84     15.69 o
   9   4   3      178.01      158.90     23.26 o
  10   4   3     1729.71     1756.15    103.42 o
  11   4   3       10.32        5.89     18.29 o
  12   4   3     1067.30     1209.57     79.45 o
  -9   5   3        4.58      -29.86     42.66 o
  -8   5   3     2237.47     2149.57    304.70 o
  -7   5   3       78.81       73.40     24.84 o
  -6   5   3     2478.67     2560.21     95.56 o
  -5   5   3     1255.30     1279.88     59.60 o
  -4   5   3     1373.24     1313.17     57.37 o
  -3   5   3      691.98      711.87     37.81 o
  -2   5   3     1564.83     1722.06     66.86 o
  -1   5   3     2075.30     2063.34     54.70 o
   0   5   3     1093.32     1164.06     32.70 o
   1   5   3    11034.40    12195.98    150.91 o
   2   5   3      186.31      176.01      9.44 o
   3   5   3     9105.52     9409.51    161.84 o
   4   5   3     1597.43     1818.80     52.20 o
   5   5   3     3367.29     3073.03    108.64 o
   6   5   3      523.12      548.76     64.02 o
   7   5   3     1836.12     2068.98    106.75 o
   8   5   3     1261.51     1201.97     99.81 o
   9   5   3       13.24       20.34     11.15 o
  10   5   3      419.16      405.15     46.27 o
  11   5   3     1424.27     1422.26     92.47 o
  12   5   3      712.84      525.52     87.81 o
  -8   6   3      581.41      560.65    100.43 o
  -7   6   3     1240.66     1224.24    122.21 o
  -6   6   3     1464.23     1427.18    141.23 o
  -5   6   3      422.57      384.35     44.79 o
  -4   6   3     2781.93     2888.48     88.63 o
  -3   6   3       11.81       13.18     10.68 o
  -2   6   3     2097.15     2198.71     62.39 o
  -1   6   3      239.74      221.11     20.93 o
   0   6   3     3669.88     4012.63     79.09 o
   1   6   3      648.27      820.25     26.05 o
   2   6   3      947.08     1039.66     31.69 o
   3   6   3     1192.82     1186.11     60.42 o
   4   6   3     3143.07     3524.44     69.29 o
   5   6   3     1773.09     1819.73    211.00 o
   6   6   3      383.71      267.85     74.97 o
   7   6   3      784.62      869.31     58.01 o
   8   6   3       59.85       54.65     18.97 o
   9   6   3     2100.10     2403.94    147.82 o
  10   6   3       61.33       40.39     18.61 o
  11   6   3      701.84      770.29     79.18 o
  12   6   3       53.52       29.06     35.38 o
  -8   7   3      240.46      112.18     59.64 o
  -7   7   3     1344.06     1503.68    120.69 o
  -6   7   3       13.47        0.27     20.70 o
  -5   7   3     1868.82     2033.02    105.95 o
  -4   7   3        8.34       -2.05     16.29 o
  -3   7   3     1099.34     1225.54     63.89 o
  -2   7   3      198.90      226.90     28.20 o
  -1   7   3     1333.44     1213.08     49.13 o
   0   7   3     1068.30     1174.58     47.06 o
   1   7   3      177.67      188.52     23.84 o
   2   7   3     1045.19     1052.77     37.46 o
   3   7   3      139.29      146.08     31.16 o
   4   7   3     1233.41     1175.27     73.08 o
   5   7   3      328.51      350.40     49.34 o
   6   7   3       21.41       28.30     10.04 o
   7   7   3      669.51      867.15    159.20 o
   8   7   3      854.60      537.81    128.45 o
   9   7   3      544.53      501.17    131.40 o
  12   7   3       81.06       53.49     32.85 o
  -7   8   3      229.04      308.53     96.02 o
  -6   8   3        1.84      -13.37     28.74 o
  -5   8   3      552.19      601.88     72.57 o
  -4   8   3      270.65      240.53     39.24 o
  -3   8   3      876.49      953.78     70.19 o
  -2   8   3      277.03      264.30     35.30 o
  -1   8   3     1639.39     1600.29     73.02 o
   0   8   3      103.17       40.79     11.23 o
   1   8   3     1839.47     1981.17     55.00 o
   2   8   3      223.48      227.09     15.41 o
   3   8   3      608.44      659.84     48.06 o
   4   8   3      197.05      182.51     31.55 o
   5   8   3        4.12        2.65      8.05 o
   6   8   3      704.15      763.14     45.77 o
   7   8   3      519.91      414.32     29.76 o
   8   8   3     1257.26     1060.04    188.25 o
   9   8   3       11.75       64.86     50.12 o
  -6   9   3      163.25      105.53     85.70 o
  -5   9   3       71.62       27.56     60.65 o
  -4   9   3       26.23       53.69     23.90 o
  -3   9   3      290.06      222.03     44.06 o
  -2   9   3      841.89      848.41     74.09 o
  -1   9   3      121.64      159.80     31.14 o
   0   9   3      349.98      365.37     61.30 o
   1   9   3     1746.26     1820.76     63.03 o
   2   9   3        6.94        9.93      7.22 o
   3   9   3      962.84     1122.56     79.33 o
   4   9   3     1491.37     1506.57    107.13 o
   5   9   3     2059.35     2134.46     89.15 o
   6   9   3     1528.28     1545.62     67.22 o
   7   9   3     1426.45     1483.66     95.20 o
   8   9   3      572.58      545.81     64.23 o
   9   9   3      562.22      444.32    136.45 o
  10   9   3      791.99      802.72    183.62 o
  -4  10   3      113.43       75.75     91.60 o
  -3  10   3        0.27        7.29     25.29 o
  -2  10   3      596.57      673.42     71.13 o
  -1  10   3       16.62       -1.86     16.79 o
   0  10   3      239.81      305.00     54.22 o
   1  10   3      324.74      287.41     40.95 o
   2  10   3      122.52       61.07     53.91 o
   3  10   3     1911.96     1864.44    174.36 o
   4  10   3       81.22       69.49     31.83 o
   5  10   3      237.73      273.06     41.03 o
   6  10   3      233.44      197.38     50.39 o
   7  10   3     3584.99     3638.54    174.61 o
   8  10   3        2.29      -14.05     31.38 o
   9  10   3      709.64      853.48     71.60 o
  10  10   3        1.10      -46.33     38.32 o
  11  10   3      612.45      514.23    151.61 o
  -3  11   3      401.84      445.16    119.19 o
  -2  11   3      128.51      119.61     73.70 o
  -1  11   3      228.08      175.07     67.81 o
   0  11   3      756.05      903.31     91.10 o
   1  11   3       94.03       83.87     27.63 o
   2  11   3     1446.96     1430.23    180.67 o
   3  11   3       88.45       63.59     45.48 o
   4  11   3     1861.10     1982.08    192.47 o
   5  11   3       26.81       66.08     52.22 o
   6  11   3     1891.94     1852.81    200.05 o
   7  11   3       65.13       74.96     30.56 o
   8  11   3     1007.55      955.10     90.57 o
   9  11   3      558.83      492.34     62.39 o
  10  11   3      471.53      385.35    131.82 o
  -1  12   3      816.16      611.93    175.20 o
   0  12   3       87.29       64.69     47.82 o
   1  12   3      902.81      944.37     83.39 o
   2  12   3      194.90      149.51     84.65 o
   3  12   3     1206.41     1147.64    167.20 o
   4  12   3      490.36      452.62    114.55 o
   5  12   3      628.95      592.42    121.92 o
   6  12   3      509.21      522.21    120.87 o
   7  12   3      264.32      120.39     40.34 o
   8  12   3      595.20      702.98    140.03 o
   9  12   3       65.76       32.31     39.87 o
   2  13   3      248.27      162.14    116.24 o
   3  13   3      532.86      341.55    129.29 o
   4  13   3      813.42      723.88    185.10 o
   5  13   3      571.44      565.72    105.90 o
   6  13   3       18.37       -9.16     40.07 o
   7  13   3     1109.83     1034.62    127.77 o
  -6 -12   4      631.96      610.82     97.20 o
  -5 -12   4      153.39      160.22     61.32 o
  -4 -12   4      628.35      747.97    164.25 o
  -3 -12   4        7.78       26.95     50.12 o
  -2 -12   4     1310.44     1620.59    101.50 o
  -8 -11   4       39.08       70.40     46.65 o
  -7 -11   4      450.73      366.71     77.91 o
  -6 -11   4       74.90      125.25     52.82 o
  -5 -11   4      741.25      625.38     93.50 o
  -4 -11   4       70.71       56.43     50.54 o
  -3 -11   4      367.58      132.66     79.60 o
  -2 -11   4      528.07      508.71     55.90 o
  -1 -11   4      824.27      781.86    109.71 o
   0 -11   4      553.07      754.28    148.67 o
   1 -11   4        5.10       25.69     65.28 o
  -9 -10   4      179.51      155.03     51.93 o
  -8 -10   4       17.74       38.86     49.70 o
  -7 -10   4      778.03      790.16     90.42 o
  -6 -10   4      699.62      663.69     84.83 o
  -5 -10   4      480.39      616.13    160.04 o
  -4 -10   4        0.27       18.53     34.53 o
  -3 -10   4      486.43      505.23     77.04 o
  -2 -10   4      230.10      140.52     33.06 o
  -1 -10   4      248.81      292.61     52.65 o
   0 -10   4       14.10        0.38     30.95 o
   1 -10   4      769.98      789.64     93.75 o
   2 -10   4       29.58      -44.01     66.12 o
 -10  -9   4      830.86      838.09    106.97 o
  -9  -9   4       93.81       46.44     27.79 o
  -8  -9   4      725.67      706.19    100.44 o
  -7  -9   4      631.66      821.30     87.23 o
  -6  -9   4      235.80      285.56     51.29 o
  -5  -9   4       97.63       71.96     29.28 o
  -4  -9   4      507.75      451.90    108.66 o
  -3  -9   4      477.53      438.58     32.13 o
  -2  -9   4        1.50       19.25     15.48 o
  -1  -9   4        1.52        8.65     23.37 o
   0  -9   4      222.82      189.07    113.08 o
   1  -9   4      741.62      634.41    124.87 o
   2  -9   4        7.90        9.80     26.53 o
   3  -9   4      160.47      225.44     59.69 o
   4  -9   4        0.03       -1.26     74.97 o
 -11  -8   4      688.93      544.13    103.60 o
 -10  -8   4       85.05       37.06     33.27 o
  -9  -8   4      253.50      334.82     64.44 o
  -8  -8   4      271.78      410.27     63.38 o
  -7  -8   4      974.23     1098.81     86.52 o
  -6  -8   4      130.46      108.63     38.11 o
  -5  -8   4       36.40       44.08     15.35 o
  -4  -8   4     1327.70     1424.74    170.36 o
  -3  -8   4      265.15      230.67     34.61 o
  -2  -8   4      550.62      608.87     54.18 o
  -1  -8   4        1.83        7.67     15.17 o
   0  -8   4      615.82      644.08     70.41 o
   1  -8   4       59.42       40.10     30.50 o
   2  -8   4      804.14      645.23     64.30 o
   3  -8   4      425.26      412.25     54.33 o
   4  -8   4      190.95      229.18     50.50 o
   5  -8   4      274.72      304.49     84.23 o
   6  -8   4      200.82      301.54    117.50 o
 -11  -7   4      202.15      161.72     50.54 o
 -10  -7   4      326.73      259.85     59.38 o
  -9  -7   4      277.68      327.24     61.49 o
  -8  -7   4        0.65       -1.26      9.61 o
  -7  -7   4      337.88      273.43     33.77 o
  -6  -7   4      392.45      326.95     36.03 o
  -5  -7   4      195.40      194.56     23.96 o
  -4  -7   4      580.79      637.94     31.02 o
  -3  -7   4      676.19      734.00     29.24 o
  -2  -7   4      804.69      779.69     43.16 o
  -1  -7   4       28.74       17.40     10.12 o
   0  -7   4      405.19      427.12     32.31 o
   1  -7   4      282.77      309.72     39.79 o
   2  -7   4     1348.14     1479.17     87.88 o
   3  -7   4      132.88       97.47     34.39 o
   4  -7   4     1635.15     1558.50     99.32 o
   5  -7   4        0.32        1.60     23.95 o
   6  -7   4     1582.89     1509.84    132.07 o
   7  -7   4      515.41      232.05     77.07 o
 -12  -6   4      299.80      303.65    106.97 o
 -11  -6   4       25.31       23.58     34.96 o
 -10  -6   4      384.56      278.99     43.92 o
  -9  -6   4       18.11       22.46     16.13 o
  -8  -6   4      842.76      934.79     58.50 o
  -7  -6   4      101.06      127.22     27.21 o
  -6  -6   4       23.76       13.04      7.20 o
  -5  -6   4     2414.06     2498.94     79.79 o
  -4  -6   4       89.12      115.97     16.22 o
  -3  -6   4     1292.74     1241.19     37.67 o
  -2  -6   4      112.76      103.30     12.73 o
  -1  -6   4     3638.90     3888.47     83.46 o
   0  -6   4      861.98      888.53     41.31 o
   1  -6   4      785.62      837.83     50.78 o
   2  -6   4     1313.02     1283.94     53.35 o
   3  -6   4     2199.37     2309.72     82.00 o
   4  -6   4     2469.83     2485.60    121.08 o
   5  -6   4      468.26      488.33     71.81 o
   6  -6   4     1199.52     1053.90    107.21 o
   7  -6   4      284.84      267.35     63.09 o
   8  -6   4      897.99     1015.82    173.94 o
 -12  -5   4       57.89      108.24     93.92 o
 -11  -5   4      706.71      775.34    109.08 o
 -10  -5   4      485.63      495.72     69.91 o
  -9  -5   4        9.74       10.73     15.53 o
  -8  -5   4      990.64     1105.77     68.15 o
  -7  -5   4       91.79       54.23     11.58 o
  -6  -5   4     2623.46     2675.66     68.15 o
  -5  -5   4      812.56      820.98     28.23 o
  -4  -5   4     3299.76     3483.76     70.87 o
  -3  -5   4      567.22      517.27     21.07 o
  -2  -5   4      198.61      142.88     24.73 o
  -1  -5   4     5069.98     5639.58     96.06 o
   0  -5   4      618.87      608.11     28.78 o
   1  -5   4     3405.53     3632.71     83.77 o
   2  -5   4     1660.12     1714.13     57.41 o
   3  -5   4     3170.10     3224.64     94.22 o
   4  -5   4      462.70      501.96     40.52 o
   5  -5   4     2937.29     2979.12    145.25 o
   6  -5   4       21.95       14.39     16.40 o
   7  -5   4     1829.53     1977.78    119.70 o
   8  -5   4      144.91      121.83     49.64 o
   9  -5   4     1017.44     1166.59    203.42 o
 -12  -4   4      170.46      175.94     44.41 o
 -11  -4   4      277.66      377.10     58.91 o
 -10  -4   4      417.18      312.15     71.17 o
  -9  -4   4      853.31      877.40     75.02 o
  -8  -4   4     1954.32     1918.00     97.87 o
  -7  -4   4      256.98      209.47     21.13 o
  -6  -4   4     1037.57     1093.66     41.61 o
  -5  -4   4     3893.81     3937.45     88.18 o
  -4  -4   4     4105.47     4229.02     68.14 o
  -3  -4   4      127.30      148.21     10.48 o
  -2  -4   4     4230.63     4403.31     74.77 o
  -1  -4   4     1528.85     1643.30     42.77 o
   0  -4   4     4199.55     4297.26     93.67 o
   1  -4   4     2109.71     2042.64     56.61 o
   2  -4   4    11014.89    11664.44    189.74 o
   3  -4   4     2696.42     2651.21     78.47 o
   4  -4   4     1132.83     1184.44     61.03 o
   5  -4   4     2243.85     2447.44     90.72 o
   6  -4   4     1109.76     1142.76     65.75 o
   7  -4   4      609.71      633.67     53.53 o
   8  -4   4      615.57      629.66    112.08 o
   9  -4   4      416.79      462.69    117.71 o
 -12  -3   4      248.03      213.49     52.12 o
 -11  -3   4      603.24      745.61     89.46 o
 -10  -3   4      425.34      421.56     61.78 o
  -9  -3   4     1368.79     1492.45    238.79 o
  -8  -3   4      122.28      124.21     40.64 o
  -7  -3   4     2344.10     2341.10     72.80 o
  -6  -3   4       12.08        8.46      7.05 o
  -5  -3   4     5618.44     5651.19    104.30 o
  -4  -3   4      250.18      259.85     14.71 o
  -3  -3   4     4480.90     4524.10     65.01 o
  -2  -3   4     8029.66     8816.19    108.75 o
  -1  -3   4     4514.86     4677.05     67.04 o
   0  -3   4     3160.46     3184.07     56.62 o
   1  -3   4     4614.87     4964.49    105.42 o
   2  -3   4     3993.09     4146.84     86.15 o
   3  -3   4      412.11      371.78     26.37 o
   4  -3   4     4141.59     4322.12    106.85 o
   5  -3   4      794.62      815.09     44.79 o
   6  -3   4      640.72      797.02     45.81 o
   7  -3   4      118.69      120.94     21.68 o
   8  -3   4     2923.58     3288.58    124.63 o
   9  -3   4      148.99       90.50     27.98 o
  10  -3   4      536.22      557.88     91.59 o
 -12  -2   4      822.18      950.75    145.28 o
 -11  -2   4        7.23       18.27     28.77 o
 -10  -2   4     1317.83     1371.06     87.16 o
  -9  -2   4       25.90       -5.87     18.62 o
  -8  -2   4     2226.72     2391.02    136.87 o
  -7  -2   4       98.38       36.61     22.01 o
  -6  -2   4     1687.77     1647.17     59.34 o
  -5  -2   4     1063.45     1084.32     36.30 o
  -4  -2   4     1526.96     1469.59     38.65 o
  -3  -2   4     5613.67     6000.10     89.26 o
  -2  -2   4      646.27      581.81     14.60 o
  -1  -2   4     1835.44     1943.50     34.23 o
   0  -2   4        8.08        8.85      3.51 o
   1  -2   4    16366.76    17626.18    200.87 o
   2  -2   4        0.23        0.77      3.99 o
   3  -2   4      557.66      470.91     22.22 o
   4  -2   4      280.36      315.64     28.65 o
   5  -2   4      590.57      657.22     38.61 o
   6  -2   4      231.09      242.88     24.80 o
   7  -2   4      126.63       85.92     14.12 o
   8  -2   4       34.76       27.12     13.36 o
   9  -2   4      629.34      581.68     77.59 o
  10  -2   4      633.46      331.99     88.44 o
 -12  -1   4      564.39      580.56     88.20 o
 -11  -1   4      437.42      337.31     61.29 o
 -10  -1   4      847.18      778.47    105.18 o
  -9  -1   4      705.90      742.70     65.35 o
  -8  -1   4      547.36      515.87     67.04 o
  -7  -1   4        1.50        0.46      9.14 o
  -6  -1   4     2140.82     2145.95     62.54 o
  -5  -1   4      635.58      656.14     25.63 o
  -4  -1   4     4516.35     4602.96    100.65 o
  -3  -1   4      174.81      171.57     11.41 o
  -2  -1   4    21920.85    23463.59    240.83 o
  -1  -1   4      210.09      215.04      8.73 o
   0  -1   4     2431.45     2541.53     36.06 o
   1  -1   4     9281.52     9725.34    115.80 o
   2  -1   4       15.66       10.84      4.10 o
   3  -1   4     3536.86     3767.42     67.17 o
   4  -1   4       62.41       40.73      7.60 o
   5  -1   4      976.00      921.54     34.20 o
   6  -1   4        0.04        6.24      5.71 o
   7  -1   4      422.76      390.71     23.23 o
   8  -1   4       73.52       96.48     27.87 o
   9  -1   4      465.15      403.57     62.50 o
  10  -1   4        0.43        6.80     25.79 o
  11  -1   4      160.06      167.78     83.81 o
 -11   0   4     1061.49     1148.85    102.10 o
 -10   0   4      227.16      111.94     31.36 o
  -9   0   4      902.46     1021.63     79.17 o
  -8   0   4       10.87       10.57     14.41 o
  -7   0   4     2062.12     2018.39     51.66 o
  -6   0   4      389.14      428.50     26.71 o
  -5   0   4      390.73      373.00     24.83 o
  -4   0   4       18.35        2.34      4.87 o
  -3   0   4     3641.64     4004.20     70.87 o
  -2   0   4      231.93      201.95     11.41 o
  -1   0   4    12384.05    13240.62    133.89 o
   0   0   4     3288.90     3560.35     42.53 o
   1   0   4     3798.54     4067.17     49.13 o
   2   0   4     2093.99     2037.05     33.81 o
   3   0   4      707.11      778.01     23.78 o
   4   0   4     3667.14     3988.42     60.28 o
   5   0   4      299.92      274.95     13.85 o
   6   0   4     1039.59     1123.72     50.02 o
   7   0   4     1962.60     2019.31     62.07 o
   8   0   4     1016.81     1111.14     84.83 o
   9   0   4      455.13      380.19     93.50 o
  10   0   4      214.21      238.88     58.96 o
  11   0   4      500.32      501.57     86.97 o
 -11   1   4        0.49       49.06     46.14 o
 -10   1   4      592.90      573.84     67.52 o
  -9   1   4        6.47        0.88     17.87 o
  -8   1   4        0.61        1.42      9.27 o
  -7   1   4      535.25      576.39     34.21 o
  -6   1   4      225.96      185.48     18.41 o
  -5   1   4     1841.75     1937.44     59.43 o
  -4   1   4      201.33      222.95     17.74 o
  -3   1   4     1518.38     1526.78     37.46 o
  -2   1   4     1223.06     1415.75     30.83 o
  -1   1   4     5864.36     6312.76     76.32 o
   0   1   4     3083.72     3332.86     40.22 o
   1   1   4     1233.62     1346.47     20.37 o
   2   1   4      617.46      617.00     12.86 o
   3   1   4       14.92        6.42      3.08 o
   4   1   4     1209.46     1175.06     26.85 o
   5   1   4     1159.42     1365.36     37.07 o
   6   1   4     1186.29     1299.36     47.90 o
   7   1   4      176.20      138.38     18.73 o
   8   1   4     2882.24     2993.57    105.83 o
   9   1   4      132.09       50.87     24.99 o
  10   1   4      644.38      834.91    201.31 o
  11   1   4      627.79      538.09     66.44 o
  12   1   4      281.12      301.89     66.11 o
 -11   2   4       74.38      103.24     61.04 o
 -10   2   4      286.19      220.30     52.70 o
  -9   2   4      126.77       59.10     25.27 o
  -8   2   4      166.92      102.22     27.17 o
  -7   2   4      113.94       86.98     17.67 o
  -6   2   4      749.62      865.35     46.77 o
  -5   2   4      376.99      392.62     27.02 o
  -4   2   4     2445.92     2609.00     62.43 o
  -3   2   4     1037.50     1191.33     37.04 o
  -2   2   4      168.96      224.18     15.44 o
  -1   2   4     3145.17     3387.96     50.52 o
   0   2   4      336.88      354.86     11.26 o
   1   2   4     1255.24     1257.67     18.28 o
   2   2   4       85.65       87.01      5.32 o
   3   2   4    12750.43    13221.39    197.26 o
   4   2   4     2784.19     2919.12     58.39 o
   5   2   4     4224.52     4478.18    123.76 o
   6   2   4      669.61      604.20     26.54 o
   7   2   4     2003.49     1997.31     77.99 o
   8   2   4     1672.56     1736.75     61.12 o
   9   2   4      259.81      213.56     72.65 o
  10   2   4     1036.16     1033.58     81.75 o
  11   2   4       19.66       36.85     24.77 o
  12   2   4      489.69      607.19    100.68 o
 -10   3   4      153.11      158.16     53.45 o
  -9   3   4       26.95      -16.19     21.29 o
  -8   3   4     3246.89     3644.63    156.61 o
  -7   3   4      606.59      570.95     54.82 o
  -6   3   4      305.17      297.88     27.52 o
  -5   3   4       79.15      101.32     14.27 o
  -4   3   4      556.98      444.70     29.06 o
  -3   3   4     2405.44     2723.64     64.70 o
  -2   3   4        5.84        3.15      5.07 o
  -1   3   4     1124.93     1146.74     27.93 o
   0   3   4      485.82      474.14     14.79 o
   1   3   4     5195.13     5528.35     58.82 o
   2   3   4     3536.75     3603.55     44.07 o
   3   3   4     6095.67     6073.57    135.15 o
   4   3   4     2494.00     2499.59     65.32 o
   5   3   4     4691.36     4843.52    123.06 o
   6   3   4      887.24      899.49     41.83 o
   7   3   4     6862.04     6919.38    153.73 o
   8   3   4     1423.37     1506.67     59.46 o
   9   3   4     1559.78     1561.01     79.60 o
  10   3   4      447.00      345.00     45.10 o
  11   3   4      507.99      513.34     72.08 o
  12   3   4       33.44       48.77     42.11 o
 -10   4   4        0.05       23.01     58.88 o
  -9   4   4     1014.20     1158.23    134.24 o
  -8   4   4       45.39       38.08     23.30 o
  -7   4   4      274.12      224.12     34.79 o
  -6   4   4      693.01      680.60     51.47 o
  -5   4   4     1233.86     1258.45     74.42 o
  -4   4   4     1456.88     1498.97     55.76 o
  -3   4   4       10.67       10.58      7.29 o
  -2   4   4     6394.62     7241.09    114.79 o
  -1   4   4      750.50      730.77     30.40 o
   0   4   4     1816.25     1724.16     32.44 o
   1   4   4      752.10      833.59     17.56 o
   2   4   4    16575.12    17490.45    188.15 o
   3   4   4     1268.44     1502.93     33.58 o
   4   4   4    11434.62    12000.73    526.44 o
   5   4   4      229.14      170.99     55.59 o
   6   4   4     4707.17     4854.20    309.97 o
   7   4   4      814.21      800.37     49.27 o
   8   4   4     1139.03     1253.95    130.98 o
   9   4   4     1348.28     1425.57     73.31 o
  10   4   4      543.37      499.76     41.25 o
  11   4   4      912.28      974.26     97.31 o
  12   4   4      279.51      258.36     42.86 o
  -9   5   4      534.53      611.24    233.32 o
  -8   5   4     1386.67     1164.58    237.53 o
  -7   5   4     2321.68     2452.75    113.84 o
  -6   5   4        1.16       -1.89     13.42 o
  -5   5   4     1271.26     1158.59     79.26 o
  -4   5   4      147.31       99.59     17.30 o
  -3   5   4     4128.04     4368.77     95.69 o
  -2   5   4       41.80       31.27      9.65 o
  -1   5   4     1658.42     1599.91     47.46 o
   0   5   4      378.93      319.78     17.48 o
   1   5   4     9446.53     9945.92    127.48 o
   2   5   4      427.81      386.84     16.58 o
   3   5   4     2759.29     2958.63    102.34 o
   4   5   4      574.87      407.78     22.54 o
   5   5   4     1574.13     1605.43    170.99 o
   6   5   4     2924.04     2968.28    234.58 o
   7   5   4      403.35      466.64    110.76 o
   8   5   4     1683.01     1718.30    125.50 o
   9   5   4      254.74      231.51     23.19 o
  10   5   4     2396.79     2493.83    191.20 o
  11   5   4       83.27       85.76     25.76 o
  12   5   4      896.38      897.25     73.08 o
  -8   6   4     1609.72     1663.66    162.57 o
  -7   6   4       51.85       54.70     26.97 o
  -6   6   4     1550.58     1602.46    111.62 o
  -5   6   4      914.26      919.24     60.93 o
  -4   6   4      426.01      475.67     39.83 o
  -3   6   4      723.18      833.30     47.36 o
  -2   6   4     2370.57     2416.36     85.19 o
  -1   6   4     4194.52     4525.37     93.09 o
   0   6   4      126.82       88.30     11.79 o
   1   6   4     5693.30     5965.93     93.73 o
   2   6   4     6669.27     7843.12    135.68 o
   3   6   4     2093.73     2187.66     65.19 o
   4   6   4      367.62      326.32     19.44 o
   5   6   4     5666.78     5786.16    151.77 o
   6   6   4      310.85      239.18     72.44 o
   7   6   4     1297.72     1387.44    101.71 o
   8   6   4        4.94      -25.46     12.73 o
   9   6   4      569.36      632.57     78.76 o
  10   6   4      153.76      179.73     28.90 o
  11   6   4      221.57      238.37     47.17 o
  12   6   4      131.79      195.84     50.54 o
  -7   7   4      502.31      540.44     94.03 o
  -6   7   4      717.46      726.95     83.19 o
  -5   7   4      226.15      227.21     37.57 o
  -4   7   4      620.98      665.97     60.73 o
  -3   7   4       61.08       68.83     18.77 o
  -2   7   4     2240.19     2437.01     85.48 o
  -1   7   4       12.86        9.64      9.92 o
   0   7   4     4738.37     5136.34    130.52 o
   1   7   4      290.54      294.87     29.18 o
   2   7   4     6170.36     6709.16    125.65 o
   3   7   4      380.68      397.06     33.40 o
   4   7   4     1607.06     1712.52     57.30 o
   5   7   4     1156.63     1206.41     49.85 o
   6   7   4      609.86      579.49     30.96 o
   7   7   4      484.68      397.15    109.50 o
   8   7   4      333.87      311.65    100.23 o
   9   7   4      785.01      922.32    190.36 o
  12   7   4        6.65        2.53     26.95 o
  -7   8   4      515.19      586.11    111.93 o
  -6   8   4       68.87       79.69     39.75 o
  -5   8   4     1293.41     1580.24    150.11 o
  -4   8   4      122.51      101.62     27.26 o
  -3   8   4     1793.46     1749.62    110.27 o
  -2   8   4     1027.86     1040.79     67.89 o
  -1   8   4      776.05      821.82     57.63 o
   0   8   4      532.45      582.60     29.95 o
   1   8   4     2081.18     2320.12     67.93 o
   2   8   4      399.83      318.27     23.09 o
   3   8   4      770.57      694.56     49.62 o
   4   8   4      214.54      223.52     30.09 o
   5   8   4      150.58      119.54     16.72 o
   6   8   4      315.07      357.10     33.66 o
   7   8   4       71.99       41.94     12.12 o
   8   8   4     1508.94     1576.79    226.16 o
   9   8   4      247.08      253.11     91.81 o
  -6   9   4      153.59        7.58     70.75 o
  -5   9   4      228.06      184.33     59.11 o
  -4   9   4      554.10      518.18     68.46 o
  -3   9   4      532.33      578.78     69.56 o
  -2   9   4      551.57      426.98     53.27 o
  -1   9   4     1235.74     1328.71     82.81 o
   0   9   4        0.87       13.72     13.28 o
   1   9   4      643.07      768.61     40.45 o
   2   9   4      274.24      253.63     28.09 o
   3   9   4      660.60      712.06     67.29 o
   4   9   4     4380.81     4753.41    188.67 o
   5   9   4        4.66        9.27     12.75 o
   6   9   4      480.49      500.66     42.27 o
   7   9   4       95.59       88.54     59.17 o
   8   9   4      617.56      667.65     70.12 o
   9   9   4       37.30      -11.79     32.43 o
  10   9   4      350.55      283.01    112.03 o
  -4  10   4      433.94      469.85     79.44 o
  -3  10   4      121.57       97.84     34.24 o
  -2  10   4      344.52      393.19     53.57 o
  -1  10   4      834.33      786.81     87.08 o
   0  10   4      123.19      105.23     25.08 o
   1  10   4      502.72      448.35     39.93 o
   2  10   4      533.00      411.04     99.39 o
   3  10   4      776.75      741.65    122.13 o
   4  10   4      198.87       46.26     72.65 o
   5  10   4      829.00      832.99     62.91 o
   6  10   4       38.73       36.68     17.96 o
   7  10   4      727.82      639.24     52.30 o
   8  10   4       41.72       13.97     23.45 o
   9  10   4      820.31      823.04    150.77 o
  10  10   4      413.10      312.49    119.61 o
  11  10   4      296.39      297.75    119.61 o
  -3  11   4       12.31       47.17     67.38 o
  -2  11   4      509.13      216.89     88.02 o
  -1  11   4       43.89       53.99     40.15 o
   0  11   4      523.64      483.37     84.02 o
   1  11   4      970.30      970.38     72.47 o
   2  11   4      114.99       41.27     48.43 o
   3  11   4      875.94      941.27    146.56 o
   4  11   4      498.02      518.02     82.76 o
   5  11   4     1190.44     1165.47    143.40 o
   6  11   4      289.93      150.43     56.22 o
   7  11   4     1230.66     1236.06    124.03 o
   8  11   4      118.47       82.81     30.76 o
   9  11   4      183.60      173.53     98.76 o
  10  11   4       76.27        1.22     37.06 o
  -1  12   4      288.90      216.47    131.82 o
   0  12   4      523.55      637.62     81.27 o
   1  12   4        2.97      -18.75     29.37 o
   2  12   4     1841.53     1934.77    223.21 o
   3  12   4        1.68        8.42     45.06 o
   4  12   4     1232.99     1223.90    133.03 o
   5  12   4        9.02       -7.86     30.52 o
   6  12   4     1420.33     1437.93    144.67 o
   7  12   4      151.58       63.53     36.39 o
   8  12   4     1067.85      927.29     98.41 o
   9  12   4        0.93       11.39     36.52 o
   2  13   4        0.33       -8.42     88.02 o
   3  13   4     1114.16     1350.21    213.52 o
   4  13   4       37.54       17.93     44.41 o
   5  13   4     1330.16     1604.40    161.22 o
   6  13   4      273.13      142.67     58.76 o
   7  13   4      811.68      879.43    121.91 o
  -4 -12   5      346.50      285.63     88.44 o
  -8 -11   5       80.05       71.89     50.09 o
  -7 -11   5        5.59       -9.06     36.72 o
  -6 -11   5      365.08      329.32    147.82 o
  -5 -11   5       96.48      120.12     54.70 o
  -4 -11   5      487.36      650.63    127.82 o
  -3 -11   5      302.76      247.16     63.59 o
  -2 -11   5      979.47      893.26     87.60 o
  -9 -10   5      837.17     1105.15    128.87 o
  -8 -10   5      134.39       90.32     45.03 o
  -7 -10   5     2547.37     2859.48    233.53 o
  -6 -10   5        3.25        4.36     26.70 o
  -5 -10   5     1124.66     1320.51    118.40 o
  -4 -10   5       55.05       72.85     32.31 o
  -3 -10   5      644.36      596.81     92.23 o
  -2 -10   5      480.33      412.31     63.59 o
  -1 -10   5      914.63     1000.66    111.18 o
   0 -10   5      425.01      579.08     98.55 o
   1 -10   5      504.67      611.51    116.66 o
 -10  -9   5      421.90      473.80    107.81 o
  -9  -9   5       19.62       48.44     30.95 o
  -8  -9   5      219.81      307.64     56.38 o
  -7  -9   5       20.82       50.25     29.01 o
  -6  -9   5      330.58      307.44    119.61 o
  -5  -9   5      248.38      270.88     49.23 o
  -4  -9   5      291.72      362.45     61.45 o
  -3  -9   5      338.05      370.02     37.08 o
  -2  -9   5        2.45       -0.84     16.85 o
  -1  -9   5     3459.06     3233.18    192.89 o
   0  -9   5       59.53        9.27     30.74 o
   1  -9   5     1212.94     1491.72    151.61 o
   2  -9   5        9.90      -20.64     45.48 o
   3  -9   5     1151.71     1213.76    168.46 o
   4  -9   5       33.09       91.39     83.81 o
 -11  -8   5      179.05      157.09     82.97 o
 -10  -8   5      111.61      107.39     51.38 o
  -9  -8   5      328.12      389.14     72.44 o
  -8  -8   5      241.16      375.15     92.44 o
  -7  -8   5      530.84      479.86     90.13 o
  -6  -8   5     1460.49     1760.28    116.19 o
  -5  -8   5       81.52       52.69     32.85 o
  -4  -8   5      296.41      366.16     81.07 o
  -3  -8   5      135.32      137.09     27.35 o
  -2  -8   5     2102.74     2404.36    140.24 o
  -1  -8   5      611.01      713.85     85.07 o
   0  -8   5      254.12      278.38     61.91 o
   1  -8   5      754.72      736.17    105.71 o
   2  -8   5      209.82      255.64     69.07 o
   3  -8   5      374.66      402.62     88.44 o
   4  -8   5       52.06       25.69     40.85 o
   5  -8   5      270.84      369.77    112.03 o
   6  -8   5        5.65       -9.69     98.97 o
 -11  -7   5      812.39      957.70    136.87 o
 -10  -7   5        1.81       15.58     29.48 o
  -9  -7   5      555.92      766.08     99.39 o
  -8  -7   5      348.04      383.03     45.43 o
  -7  -7   5      947.88     1056.39     63.93 o
  -6  -7   5       15.69       29.35     14.57 o
  -5  -7   5      515.08      540.25     46.86 o
  -4  -7   5      850.65      854.24     58.28 o
  -3  -7   5       96.45       63.62     11.16 o
  -2  -7   5      827.61      828.11     43.95 o
  -1  -7   5      940.26      881.26     46.31 o
   0  -7   5     1772.35     1800.97     98.12 o
   1  -7   5       46.44       52.08     24.41 o
   2  -7   5      383.21      377.33     56.39 o
   3  -7   5       17.51       13.93     44.64 o
   4  -7   5      818.84      648.51     81.56 o
   5  -7   5     1054.31      996.02    104.22 o
   6  -7   5      135.47      110.05     37.32 o
   7  -7   5     1035.90     1132.48    174.36 o
 -11  -6   5       20.57       23.58     54.33 o
 -10  -6   5       62.35       62.59     32.64 o
  -9  -6   5      297.47      327.39     44.35 o
  -8  -6   5       21.53       60.70     29.48 o
  -7  -6   5      879.03     1019.05     61.05 o
  -6  -6   5       33.19       14.11      9.79 o
  -5  -6   5      955.09     1043.57     42.58 o
  -4  -6   5      159.05      138.67     16.68 o
  -3  -6   5     1469.02     1526.97     44.76 o
  -2  -6   5      605.75      567.63     28.43 o
  -1  -6   5      160.99      148.77     17.54 o
   0  -6   5      865.68      856.63     45.57 o
   1  -6   5      294.29      311.44     47.60 o
   2  -6   5     3601.22     3774.43    156.66 o
   3  -6   5      183.22      218.54     32.62 o
   4  -6   5     1558.85     1807.80    159.83 o
   5  -6   5      178.46      130.28     29.92 o
   6  -6   5     1454.20     1448.67     99.19 o
   7  -6   5      186.32      129.35     53.32 o
   8  -6   5      817.62      889.05    180.67 o
 -12  -5   5      102.01      160.88    105.29 o
 -11  -5   5       81.06       64.60     29.40 o
 -10  -5   5      259.13      268.70     61.91 o
  -9  -5   5       29.67       66.92     27.16 o
  -8  -5   5     1148.37     1188.66    126.56 o
  -7  -5   5     1987.18     2083.32     96.46 o
  -6  -5   5       52.44       38.70      9.02 o
  -5  -5   5     2087.33     2078.94     48.42 o
  -4  -5   5       20.00       12.74      6.87 o
  -3  -5   5     7107.48     7645.27    118.24 o
  -2  -5   5      423.16      479.67     27.12 o
  -1  -5   5     4057.47     4396.63     88.42 o
   0  -5   5      518.67      422.37     27.19 o
   1  -5   5     3556.80     3745.54     94.44 o
   2  -5   5       19.50       14.22     12.67 o
   3  -5   5     1841.84     1880.77     77.26 o
   4  -5   5      906.93      855.48     64.70 o
   5  -5   5     1083.92     1079.91     58.38 o
   6  -5   5     1300.05     1383.74     77.50 o
   7  -5   5      738.69      718.28     89.84 o
   8  -5   5     1555.32     1638.31    130.48 o
 -12  -4   5       64.17       31.07     41.48 o
 -11  -4   5       21.75       49.58     27.35 o
 -10  -4   5      976.81     1118.67     94.49 o
  -9  -4   5        0.57        8.79     28.22 o
  -8  -4   5      912.38      987.94     74.89 o
  -7  -4   5      330.87      269.67     27.84 o
  -6  -4   5     1596.00     1703.27     62.33 o
  -5  -4   5     1228.68     1303.17     40.21 o
  -4  -4   5     1733.67     1757.46     40.14 o
  -3  -4   5      776.75      710.15     36.20 o
  -2  -4   5     1783.29     1754.63     37.58 o
  -1  -4   5     3620.91     3548.38     65.34 o
   0  -4   5     2774.62     2827.69     67.42 o
   1  -4   5     4658.76     4766.93     96.42 o
   2  -4   5      529.07      521.82     34.12 o
   3  -4   5     4047.16     3979.77    141.18 o
   4  -4   5       84.31       85.80     15.38 o
   5  -4   5     5109.02     5420.42    131.79 o
   6  -4   5        3.13        5.03     12.64 o
   7  -4   5     1606.55     1717.47     82.85 o
   8  -4   5       55.58       47.23     27.81 o
   9  -4   5      686.30      683.14     82.55 o
 -12  -3   5        1.51       51.49     36.01 o
 -11  -3   5     1064.20     1342.92    118.24 o
 -10  -3   5      926.50      911.93     91.35 o
  -9  -3   5     1486.99     1532.33    107.03 o
  -8  -3   5     1235.86     1434.37    168.67 o
  -7  -3   5     2404.17     2403.39     76.79 o
  -6  -3   5     6230.51     6519.86    123.59 o
  -5  -3   5      431.02      361.18     32.53 o
  -4  -3   5     5867.77     6050.83    103.79 o
  -3  -3   5       93.00       46.88      6.73 o
  -2  -3   5     4020.93     3935.94     63.56 o
  -1  -3   5       11.97       18.21      4.72 o
   0  -3   5    10695.03    10920.60    144.97 o
   1  -3   5      458.48      498.59     28.14 o
   2  -3   5     6281.13     6643.97    105.09 o
   3  -3   5      618.92      615.41     32.58 o
   4  -3   5     3545.75     3662.71     85.83 o
   5  -3   5      452.31      380.08     31.45 o
   6  -3   5     4725.92     5039.05    122.89 o
   7  -3   5     1022.62     1085.58     60.91 o
   8  -3   5      620.16      641.93     63.35 o
   9  -3   5      905.14      974.61    132.21 o
  10  -3   5      133.59       13.25    105.29 o
 -12  -2   5       78.23      126.38     54.12 o
 -11  -2   5     1031.51     1108.51    101.26 o
 -10  -2   5      567.03      566.24     60.45 o
  -9  -2   5     1370.74     1390.24    106.75 o
  -8  -2   5       82.76       51.82     48.22 o
  -7  -2   5     2084.99     2299.71     66.50 o
  -6  -2   5       56.60       52.06     12.20 o
  -5  -2   5     8089.89     8412.90    161.30 o
  -4  -2   5     6790.79     7340.32    149.95 o
  -3  -2   5     3676.15     3746.79     70.99 o
  -2  -2   5     3347.33     3724.23     51.28 o
  -1  -2   5    13304.43    14198.88    156.18 o
   0  -2   5     5435.81     5774.68     84.48 o
   1  -2   5     1748.87     1745.08     36.98 o
   2  -2   5     4157.92     4304.87     73.11 o
   3  -2   5      485.61      378.27     20.99 o
   4  -2   5     1758.90     1762.37     48.30 o
   5  -2   5     1873.09     1778.00     55.05 o
   6  -2   5     1960.69     1878.59     53.67 o
   7  -2   5      540.79      485.03     32.88 o
   8  -2   5      943.20      922.70     55.62 o
   9  -2   5       26.41        3.12     24.87 o
  10  -2   5     1054.95     1137.58    283.86 o
 -11  -1   5       32.69       51.47     33.69 o
 -10  -1   5     1473.29     1320.24     91.65 o
  -9  -1   5      168.15       80.43     26.60 o
  -8  -1   5      850.62      851.15    115.61 o
  -7  -1   5     1649.32     1588.17     57.55 o
  -6  -1   5     1048.73      993.90     34.67 o
  -5  -1   5     2460.33     2329.78     55.81 o
  -4  -1   5     2219.12     2369.17     68.31 o
  -3  -1   5     2069.57     2069.89     45.30 o
  -2  -1   5      622.20      649.28     16.30 o
  -1  -1   5    11101.02    11321.64    115.07 o
   0  -1   5     1144.65     1154.01     23.30 o
   1  -1   5     4802.58     4983.51     66.39 o
   2  -1   5      688.35      895.05     25.38 o
   3  -1   5     1058.94     1036.18     28.84 o
   4  -1   5      533.00      562.85     30.47 o
   5  -1   5     1800.61     1929.89     51.92 o
   6  -1   5       64.86       42.67      8.39 o
   7  -1   5      159.30      167.39     16.24 o
   8  -1   5     1605.28     1742.12    111.44 o
   9  -1   5      305.78      300.33     76.23 o
  10  -1   5      312.83      459.01     69.65 o
  11  -1   5       27.47       53.34     59.05 o
 -11   0   5      685.95      751.42     90.28 o
 -10   0   5      292.60      313.79     49.52 o
  -9   0   5      592.07      507.88     75.44 o
  -8   0   5     2288.15     2279.82    114.72 o
  -7   0   5      434.48      455.89     26.19 o
  -6   0   5      806.77      864.86     36.98 o
  -5   0   5        5.17        4.21      5.49 o
  -4   0   5     4831.38     4913.85    105.06 o
  -3   0   5      176.62      166.74     12.82 o
  -2   0   5     5892.16     5899.25     80.09 o
  -1   0   5     3648.53     4007.93     52.17 o
   0   0   5      888.85      878.87     18.02 o
   1   0   5     1340.81     1449.73     25.19 o
   2   0   5     5585.57     5847.90     76.67 o
   3   0   5      654.78      714.62     21.13 o
   4   0   5     1085.54     1147.37     36.12 o
   5   0   5     1503.87     1480.34     35.89 o
   6   0   5      194.46      209.61     25.30 o
   7   0   5      535.95      580.17     48.70 o
   8   0   5       71.70       46.43     21.12 o
   9   0   5      220.48      255.48     54.12 o
  10   0   5       74.74       49.27     68.65 o
  11   0   5       84.87      107.39     60.68 o
 -11   1   5      779.55      764.57    113.21 o
 -10   1   5        1.99       -0.06     23.00 o
  -9   1   5      420.69      506.68     75.34 o
  -8   1   5        0.96       11.55     10.73 o
  -7   1   5     1724.85     1759.42     69.10 o
  -6   1   5      107.16      110.42     14.45 o
  -5   1   5     1002.16     1022.94     43.45 o
  -4   1   5      427.31      445.25     24.99 o
  -3   1   5       65.26       37.76      8.32 o
  -2   1   5     3383.36     3520.80     57.15 o
  -1   1   5     3109.68     3301.72     48.41 o
   0   1   5      140.07      126.43      7.54 o
   1   1   5     3284.73     3539.39     57.23 o
   2   1   5       12.68        2.07      2.80 o
   3   1   5      245.44      284.82     11.01 o
   4   1   5     4128.40     4459.63     83.19 o
   5   1   5      378.79      308.50     25.41 o
   6   1   5      565.22      529.36     25.84 o
   7   1   5      221.64      173.25     21.79 o
   8   1   5      671.88      693.87     63.43 o
   9   1   5      118.27       98.02     30.14 o
  10   1   5       29.92       11.22     22.42 o
  11   1   5      374.39      432.63     82.34 o
  12   1   5      256.31      313.64     69.06 o
 -10   2   5        2.28       35.29     33.76 o
  -9   2   5      381.90      359.32     55.04 o
  -8   2   5       37.07       18.80     24.65 o
  -7   2   5        4.72       -3.05      9.45 o
  -6   2   5      144.11       58.87     24.98 o
  -5   2   5     1004.42     1060.06     42.53 o
  -4   2   5      312.09      376.72     25.62 o
  -3   2   5     1112.29     1184.93     61.37 o
  -2   2   5      507.18      520.37     20.51 o
  -1   2   5      508.10      473.42     17.43 o
   0   2   5      751.28      853.90     19.04 o
   1   2   5     7592.34     7788.62     77.99 o
   2   2   5     4851.53     5369.87     60.66 o
   3   2   5      443.72      530.62     14.66 o
   4   2   5     3369.94     3673.99     66.75 o
   5   2   5      182.50      192.03     13.86 o
   6   2   5     2475.03     2569.31    125.70 o
   7   2   5      593.10      587.85     32.89 o
   8   2   5      964.29     1047.27     54.88 o
   9   2   5      284.47      311.04     73.07 o
  10   2   5      193.10      174.20     39.65 o
  11   2   5       48.81      -22.97     73.49 o
  12   2   5      603.85      605.54    100.97 o
 -10   3   5      238.44      428.45    100.17 o
  -9   3   5      113.64       21.48     26.76 o
  -8   3   5      215.79      299.65     49.12 o
  -7   3   5      342.03      384.14     52.11 o
  -6   3   5      286.53      305.38     29.64 o
  -5   3   5      408.41      398.68     31.61 o
  -4   3   5      145.03      119.20     16.25 o
  -3   3   5     1490.92     1537.98     46.93 o
  -2   3   5      111.93      107.61     12.43 o
  -1   3   5       99.08       74.28      8.49 o
   0   3   5      528.70      522.08     15.07 o
   1   3   5     2083.21     2164.92     30.55 o
   2   3   5     2443.60     2880.59     40.19 o
   3   3   5     5500.84     6052.00    108.59 o
   4   3   5      306.97      333.11     14.09 o
   5   3   5      671.38      552.79     19.45 o
   6   3   5        8.86        2.88      6.14 o
   7   3   5     2109.30     2209.31    155.19 o
   8   3   5      864.55      892.01     37.73 o
   9   3   5       29.09       -1.17     30.95 o
  10   3   5      609.60      610.62     58.49 o
  11   3   5      141.75      101.45     36.60 o
  12   3   5      720.49      693.32     74.08 o
  -9   4   5        5.79        1.80     36.89 o
  -8   4   5       12.49        3.22     21.60 o
  -7   4   5       75.74       51.65     20.23 o
  -6   4   5     1009.94      950.60     60.18 o
  -5   4   5      108.84       70.39     17.00 o
  -4   4   5      388.25      412.40     37.06 o
  -3   4   5      205.63      177.85     18.71 o
  -2   4   5     1191.87     1248.62     41.88 o
  -1   4   5      102.87       65.72      9.66 o
   0   4   5     3451.90     3481.63     54.52 o
   1   4   5     1273.44     1257.43     23.52 o
   2   4   5     5470.98     5850.58     71.82 o
   3   4   5     3315.17     3313.05     58.28 o
   4   4   5     3361.29     3597.14     92.85 o
   5   4   5     3825.10     3622.97     92.41 o
   6   4   5      515.75      493.79     26.16 o
   7   4   5     1233.76     1211.88    117.29 o
   8   4   5      534.11      552.34     31.48 o
   9   4   5     1035.80     1139.22     96.44 o
  10   4   5      240.34      300.66     37.03 o
  11   4   5      168.73      213.36     33.42 o
  12   4   5       48.44       29.17     27.24 o
  -9   5   5      194.53      325.41     86.82 o
  -8   5   5       68.52      -11.21     32.40 o
  -7   5   5      797.05      808.92     83.87 o
  -6   5   5        0.65      -17.54     13.03 o
  -5   5   5      933.39     1200.16     65.98 o
  -4   5   5     1191.93     1273.76     68.65 o
  -3   5   5      133.99      103.45     16.89 o
  -2   5   5     2052.96     2107.79     58.64 o
  -1   5   5      638.75      647.62     29.29 o
   0   5   5     6985.28     7423.75    103.67 o
   1   5   5        0.40        0.46      3.30 o
   2   5   5    10766.70    11440.97    142.34 o
   3   5   5      273.89      287.30     12.15 o
   4   5   5     3870.13     3758.06     62.43 o
   5   5   5        1.18        2.19      5.51 o
   6   5   5     2830.37     2793.50    227.84 o
   7   5   5      220.38      143.61     67.81 o
   8   5   5     3260.15     3328.91    109.29 o
   9   5   5        3.08       -5.22     10.24 o
  10   5   5     2008.43     2159.13    105.84 o
  11   5   5      542.26      557.63     73.07 o
  12   5   5      892.10      960.66     76.08 o
  -8   6   5       72.90       79.19     49.22 o
  -7   6   5      629.92      673.60     78.00 o
  -6   6   5        2.28       15.06     21.17 o
  -5   6   5     1020.53     1103.19     71.95 o
  -4   6   5       42.68       36.37     16.17 o
  -3   6   5     2165.82     2269.58     73.89 o
  -2   6   5       14.60        8.68      8.91 o
  -1   6   5     5573.84     6017.79    104.44 o
   0   6   5      103.42      102.64     12.88 o
   1   6   5     2244.24     2382.28     49.87 o
   2   6   5      336.91      352.62     20.55 o
   3   6   5     4530.49     4930.70    120.03 o
   4   6   5     1003.82      922.18     35.04 o
   5   6   5     1997.06     2035.50    128.57 o
   6   6   5     1369.70     1264.72    172.25 o
   7   6   5      109.29       89.71     52.22 o
   8   6   5      947.79     1106.26    313.34 o
   9   6   5      173.30      240.48     48.01 o
  10   6   5     1107.24     1269.35     85.92 o
  11   6   5      137.48      117.50     34.96 o
  12   6   5      459.85      629.20     77.91 o
  -7   7   5       77.99       63.37     36.48 o
  -6   7   5      772.72      831.23    104.20 o
  -5   7   5      316.42      297.95     42.91 o
  -4   7   5     1540.91     1653.27     97.75 o
  -3   7   5     1621.48     1643.13     85.94 o
  -2   7   5     3356.14     3690.68    109.12 o
  -1   7   5      895.17     1048.65     42.25 o
   0   7   5     3162.78     3312.99     74.37 o
   1   7   5     3893.69     4206.00     76.44 o
   2   7   5     5641.48     6200.39    119.84 o
   3   7   5     1517.90     1349.91     92.49 o
   4   7   5       88.70       80.54     14.22 o
   5   7   5     2481.65     2591.74     68.97 o
   6   7   5      106.18      104.41     18.95 o
   7   7   5     1807.80     1649.65    211.84 o
   8   7   5        6.60       17.69     36.64 o
   9   7   5     1495.15     1657.65    240.48 o
  12   7   5      194.55      165.51     38.75 o
  -7   8   5     1071.54     1169.53    171.41 o
  -6   8   5      490.37      527.58     91.74 o
  -5   8   5      391.80      352.73     55.68 o
  -4   8   5     3077.04     3205.89    128.68 o
  -3   8   5      457.52      369.17     49.85 o
  -2   8   5     2380.62     2495.24    100.54 o
  -1   8   5      209.81      177.27     36.64 o
   0   8   5     1364.45     1426.33     44.86 o
   1   8   5        7.57        2.51      6.93 o
   2   8   5     1748.74     2038.12     58.49 o
   3   8   5      121.46       98.94     19.85 o
   4   8   5     1253.54     1214.36     54.23 o
   5   8   5        4.17        7.51      9.29 o
   6   8   5     2972.04     3047.46    159.33 o
   7   8   5      512.27      471.36     61.03 o
   8   8   5     1972.61     1654.29    229.11 o
   9   8   5      499.02      284.70    112.45 o
  -5   9   5     1003.48     1032.79    129.29 o
  -4   9   5       20.27        1.86     23.55 o
  -3   9   5     1451.26     1433.84     99.17 o
  -2   9   5       34.65       -0.15     17.66 o
  -1   9   5      639.48      723.13     75.04 o
   0   9   5      361.35      354.48     40.42 o
   1   9   5      699.05      709.50     39.47 o
   2   9   5     2111.51     2310.82     96.60 o
   3   9   5       88.57       90.65     24.31 o
   4   9   5     1938.21     2192.20    220.40 o
   5   9   5       73.79       54.69     17.56 o
   6   9   5      617.38      681.37     44.15 o
   7   9   5      214.38      196.11     45.69 o
   8   9   5      916.88      977.77     69.92 o
   9   9   5      294.16      215.21     92.23 o
  10   9   5      135.17       70.33     68.23 o
  -4  10   5      889.55      788.40    138.98 o
  -3  10   5      380.89      351.17     72.85 o
  -2  10   5      130.60      140.64     35.94 o
  -1  10   5      337.03      245.06     60.07 o
   0  10   5       24.45        6.05     13.72 o
   1  10   5      852.42      934.06     53.76 o
   2  10   5        0.21      -29.48     28.64 o
   3  10   5       13.70       -9.69     36.64 o
   4  10   5       74.41       53.75     44.43 o
   5  10   5     1062.71     1088.86     70.65 o
   6  10   5      287.96      219.28     46.99 o
   7  10   5      696.52      766.26     49.69 o
   8  10   5     1505.39     1457.23     99.40 o
   9  10   5      150.70      106.59     28.17 o
  10  10   5      839.94      849.04    202.57 o
  11  10   5        2.35       69.49     66.96 o
  -3  11   5       11.47      -25.27     53.07 o
  -2  11   5      127.00      106.97     63.59 o
  -1  11   5      438.00      367.99    141.51 o
   0  11   5       11.77       47.91     34.96 o
   1  11   5      462.67      462.40     98.13 o
   2  11   5       82.14       77.49     50.54 o
   3  11   5      899.07      862.94    142.35 o
   4  11   5      105.07       26.80     45.91 o
   5  11   5      659.65      673.45     90.35 o
   6  11   5       17.28        2.52     25.01 o
   7  11   5      440.96      413.32     67.55 o
   8  11   5       43.95       23.64     27.29 o
   9  11   5      292.54      302.02     48.69 o
  10  11   5      328.35      285.98     43.15 o
  -1  12   5      260.95      346.61    145.30 o
   0  12   5      839.35      907.43     97.29 o
   1  12   5      323.67      341.45     82.55 o
   2  12   5     1156.94     1001.92    168.04 o
   3  12   5      481.09      502.43    116.24 o
   4  12   5     1680.78     1573.90    150.75 o
   5  12   5      536.66      318.45     72.04 o
   6  12   5      672.70      446.45     76.76 o
   7  12   5      693.60      637.25     88.33 o
   8  12   5      378.91      291.43    123.19 o
   9  12   5      779.98      876.15     93.30 o
   2  13   5      543.50      429.58    144.46 o
   3  13   5      211.26      260.69    123.82 o
   4  13   5     1079.80     1072.71    141.84 o
   5  13   5       15.58        2.98     46.85 o
   6  13   5      704.58      686.55    186.36 o
   7  13   5      143.29       43.05     50.40 o
  -7 -11   6       77.69       72.31     62.75 o
  -6 -11   6      182.99      133.95     73.91 o
  -5 -11   6       98.28       68.09     44.90 o
  -4 -11   6     1024.13     1176.52    130.98 o
  -3 -11   6      820.67      896.96    119.31 o
  -2 -11   6      122.28       71.28     43.38 o
  -1 -11   6     1976.35     2000.89    242.58 o
   0 -11   6      228.46      200.89    122.13 o
  -8 -10   6      444.48      504.48    132.66 o
  -7 -10   6      529.88      478.03     79.81 o
  -6 -10   6      353.90      345.49     68.51 o
  -5 -10   6      144.33      153.27     66.96 o
  -4 -10   6     1532.43     1740.98    137.95 o
  -3 -10   6      131.62       60.51     19.56 o
  -2 -10   6     1379.66     1481.78     97.98 o
  -1 -10   6      441.90      416.04    107.39 o
   0 -10   6     1419.15     1698.19    126.98 o
   1 -10   6      160.19      164.25     64.44 o
   2 -10   6      667.49      746.70    137.72 o
  -9  -9   6      880.14     1260.09    147.82 o
  -8  -9   6      116.73       84.03     35.53 o
  -7  -9   6      276.04      316.93     60.21 o
  -6  -9   6      190.37      235.92     49.58 o
  -5  -9   6     1253.21     1299.93    111.95 o
  -4  -9   6      248.24      183.16    110.97 o
  -3  -9   6     2597.95     3027.35    110.07 o
  -2  -9   6      863.35      774.50     78.54 o
  -1  -9   6     1984.78     2144.13    122.32 o
   0  -9   6      318.82      268.36     51.34 o
   1  -9   6      343.22      356.12     64.16 o
   2  -9   6      598.08      662.30     88.19 o
   3  -9   6      548.40      401.78    118.76 o
   4  -9   6      351.49      502.43    149.93 o
 -10  -8   6      368.89      462.42    102.76 o
  -9  -8   6        1.35        0.00     34.53 o
  -8  -8   6      796.98      926.00     93.43 o
  -7  -8   6     1240.06     1296.16    100.66 o
  -6  -8   6      987.30     1111.73     97.78 o
  -5  -8   6     1470.88     1688.16    115.47 o
  -4  -8   6      272.49      221.37     47.32 o
  -3  -8   6     2429.32     2603.56    106.61 o
  -2  -8   6       98.27      101.69     26.20 o
  -1  -8   6     1791.88     1787.80    104.16 o
   0  -8   6       20.81       35.18     22.97 o
   1  -8   6      227.01      134.77     48.85 o
   2  -8   6        0.38       49.27     29.90 o
   3  -8   6      637.45      672.66    136.66 o
   4  -8   6       11.12        2.78     33.27 o
   5  -8   6       34.86       54.54     63.13 o
 -11  -7   6      313.35      430.42    113.71 o
 -10  -7   6      683.52      574.45    102.34 o
  -9  -7   6      641.18      716.80    101.50 o
  -8  -7   6      126.75      122.37     28.94 o
  -7  -7   6        1.71       -2.20     18.40 o
  -6  -7   6     1473.69     1529.55    132.03 o
  -5  -7   6       36.50       32.14     37.06 o
  -4  -7   6     2586.41     2578.78    106.51 o
  -3  -7   6        0.41        4.14     17.26 o
  -2  -7   6     1901.31     2039.68     69.82 o
  -1  -7   6      663.97      614.32     49.21 o
   0  -7   6      981.11     1033.36     87.62 o
   1  -7   6      638.69      730.30     60.46 o
   2  -7   6      153.72      109.21     26.12 o
   3  -7   6      402.25      402.09     74.62 o
   4  -7   6       77.82       81.41     22.58 o
   5  -7   6      700.43      903.40    165.37 o
   6  -7   6        1.09      -14.16     56.01 o
 -11  -6   6      561.09      763.13    138.98 o
 -10  -6   6      135.59      117.24     29.52 o
  -9  -6   6      526.87      583.61     62.75 o
  -8  -6   6      162.72      147.55     29.76 o
  -7  -6   6      349.98      335.64     35.04 o
  -6  -6   6      133.76      148.09     21.94 o
  -5  -6   6      295.95      269.56     28.24 o
  -4  -6   6      386.72      400.07     26.55 o
  -3  -6   6       78.23       71.47     10.25 o
  -2  -6   6      712.15      732.33     33.33 o
  -1  -6   6      136.93      146.00     25.02 o
   0  -6   6        9.97       10.51      8.60 o
   1  -6   6       46.66       17.84     10.60 o
   2  -6   6     2525.07     2775.35     96.71 o
   3  -6   6        0.51      -12.87     14.08 o
   4  -6   6      259.69      190.60     29.39 o
   5  -6   6     1074.12     1133.66     85.21 o
   6  -6   6      186.67      286.29     51.19 o
   7  -6   6      274.95       96.44     57.70 o
 -11  -5   6      222.58      207.92     51.01 o
 -10  -5   6      419.41      457.61    140.45 o
  -9  -5   6      666.81      557.74     62.26 o
  -8  -5   6      298.97      235.20     46.54 o
  -7  -5   6     3726.85     3835.86    148.54 o
  -6  -5   6       43.45       34.32     13.68 o
  -5  -5   6     1562.88     1646.48     44.97 o
  -4  -5   6      142.42       95.78     17.33 o
  -3  -5   6     2341.79     2520.57     61.95 o
  -2  -5   6      394.63      350.21     19.93 o
  -1  -5   6      841.90      865.65     33.65 o
   0  -5   6      163.83      147.01     20.26 o
   1  -5   6      245.00      234.45     30.35 o
   2  -5   6      467.41      493.11     34.20 o
   3  -5   6      106.87       90.56     16.92 o
   4  -5   6     2240.26     2368.70     81.15 o
   5  -5   6       85.45       77.09     17.49 o
   6  -5   6      609.89      612.18     88.39 o
   7  -5   6      172.00      171.35     54.33 o
   8  -5   6     1467.48     1516.99    200.89 o
 -11  -4   6       14.00       37.04     41.69 o
 -10  -4   6      279.10      272.21     50.29 o
  -9  -4   6      441.86      391.33     56.86 o
  -8  -4   6      180.59      233.34     57.49 o
  -7  -4   6      348.26      337.40     46.75 o
  -6  -4   6      106.08      102.91     14.23 o
  -5  -4   6     1753.93     1822.09     48.79 o
  -4  -4   6      358.53      337.92     20.67 o
  -3  -4   6     2199.85     2289.98     55.89 o
  -2  -4   6      142.96      132.80     13.85 o
  -1  -4   6     1025.31      998.56     31.51 o
   0  -4   6       17.14       11.03      5.69 o
   1  -4   6     3954.52     4063.49     82.42 o
   2  -4   6      978.85      892.36     37.95 o
   3  -4   6     4682.72     4626.00    103.58 o
   4  -4   6      891.75      813.09     42.90 o
   5  -4   6     2422.16     2576.34    106.03 o
   6  -4   6      670.33      611.41     50.02 o
   7  -4   6      105.95      133.95     35.83 o
   8  -4   6      421.11      458.45     55.73 o
   9  -4   6      230.25      216.05    107.81 o
 -11  -3   6       78.68       28.41     68.44 o
 -10  -3   6      503.37      433.80     64.56 o
  -9  -3   6       45.48        1.72     36.64 o
  -8  -3   6     2738.20     2685.18    132.33 o
  -7  -3   6      392.69      268.31     31.00 o
  -6  -3   6      195.47      185.15     20.06 o
  -5  -3   6     1163.84     1133.54     40.64 o
  -4  -3   6      406.47      305.26     21.15 o
  -3  -3   6     1041.25     1010.34     27.05 o
  -2  -3   6     1384.67     1297.64     33.15 o
  -1  -3   6     1298.85     1305.88     41.74 o
   0  -3   6     2628.12     2703.94     54.80 o
   1  -3   6     4694.92     4601.25     84.81 o
   2  -3   6     2568.71     2628.67     61.36 o
   3  -3   6     5472.45     5624.31    112.15 o
   4  -3   6      410.74      334.26     33.21 o
   5  -3   6     1692.54     1541.16     53.85 o
   6  -3   6        6.67        1.23     11.33 o
   7  -3   6     2350.16     2591.17    107.32 o
   8  -3   6      421.80      396.28     80.21 o
   9  -3   6      502.18      601.62     53.14 o
  10  -3   6      267.11      324.71    136.87 o
 -11  -2   6      630.51      599.21     73.92 o
 -10  -2   6      199.62      175.80     86.76 o
  -9  -2   6      510.21      587.26     90.13 o
  -8  -2   6      448.27      485.68     64.02 o
  -7  -2   6     1943.68     1962.10     95.58 o
  -6  -2   6     3383.43     3452.09     85.86 o
  -5  -2   6      169.77      149.91     21.52 o
  -4  -2   6     5993.52     6654.51    141.29 o
  -3  -2   6     4574.93     5087.15     85.49 o
  -2  -2   6     5281.60     5124.25     78.19 o
  -1  -2   6      109.70      141.86     10.48 o
   0  -2   6     9944.97    10226.64    128.17 o
   1  -2   6       62.26       56.27      8.13 o
   2  -2   6     4244.50     4111.54     77.12 o
   3  -2   6      272.33      291.28     20.85 o
   4  -2   6     4492.72     4626.05     90.01 o
   5  -2   6      142.49      119.77     16.60 o
   6  -2   6     1363.26     1485.31     50.57 o
   7  -2   6      803.45      719.43     47.07 o
   8  -2   6     1351.10     1509.97     72.21 o
   9  -2   6      557.69      704.25     83.26 o
  10  -2   6      265.85      354.96     70.23 o
 -11  -1   6      856.66      788.81     86.94 o
 -10  -1   6       18.13        0.13     19.49 o
  -9  -1   6     2211.08     2314.35    174.54 o
  -8  -1   6       90.52       40.10     22.41 o
  -7  -1   6     3217.83     3446.30    123.45 o
  -6  -1   6      383.54      371.52     26.03 o
  -5  -1   6     5012.51     5074.62    106.73 o
  -4  -1   6      255.31      259.25     18.05 o
  -3  -1   6     1116.36     1040.29     56.39 o
  -2  -1   6        9.46       11.10      4.01 o
  -1  -1   6     7050.58     7134.10     81.39 o
   0  -1   6     4142.64     4427.34     59.63 o
   1  -1   6     2361.80     2383.41     41.48 o
   2  -1   6     4180.41     4476.82     72.49 o
   3  -1   6     6514.99     7253.31    113.98 o
   4  -1   6     2012.55     2011.91     53.12 o
   5  -1   6      445.91      411.10     30.60 o
   6  -1   6     3084.31     2954.04     97.24 o
   7  -1   6      469.25      430.68     28.15 o
   8  -1   6     1118.47     1057.88     89.82 o
   9  -1   6        8.45       39.85     46.96 o
  10  -1   6      652.23      690.12     86.89 o
  11  -1   6        2.62      -17.38     54.02 o
 -11   0   6       62.51       34.80     50.34 o
 -10   0   6     1296.87     1204.26    152.93 o
  -9   0   6      173.01       99.74     42.67 o
  -8   0   6      793.30      760.57     50.21 o
  -7   0   6      437.44      392.87     36.42 o
  -6   0   6     1309.59     1526.94     54.50 o
  -5   0   6     1166.02     1131.18     41.00 o
  -4   0   6     5042.99     5363.46    120.62 o
  -3   0   6     8128.49     8768.13    130.85 o
  -2   0   6      641.25      510.46     17.66 o
  -1   0   6    21496.79    23651.40    246.22 o
   0   0   6      741.47      826.07     19.79 o
   1   0   6     7735.10     7945.90     86.49 o
   2   0   6      649.44      659.57     18.19 o
   3   0   6     1413.85     1209.37     37.94 o
   4   0   6       22.36       20.22      6.15 o
   5   0   6     1681.04     1733.82     40.89 o
   6   0   6      187.56      188.65     12.60 o
   7   0   6      773.63      750.62     54.18 o
   8   0   6        4.53       11.45     17.49 o
   9   0   6      162.93      163.90     49.06 o
  10   0   6      444.97      407.23     64.05 o
  11   0   6      115.25      133.95     67.17 o
 -11   1   6      537.12      853.18    101.93 o
 -10   1   6      127.06      136.98     34.31 o
  -9   1   6     1057.86      937.73     84.11 o
  -8   1   6      605.35      586.13     64.37 o
  -7   1   6      172.23      158.29     21.15 o
  -6   1   6     2678.82     2643.13     72.58 o
  -5   1   6      478.61      502.63     33.33 o
  -4   1   6     4346.71     4559.99     87.57 o
  -3   1   6        8.49        6.91      5.88 o
  -2   1   6     2669.21     2606.00     48.48 o
  -1   1   6      730.85      763.58     19.92 o
   0   1   6     2687.58     2716.99     39.07 o
   1   1   6      249.73      293.95     11.11 o
   2   1   6     4537.34     4225.10     56.67 o
   3   1   6       20.36       10.56      3.65 o
   4   1   6      624.67      511.65     16.38 o
   5   1   6     1082.81     1178.94     37.96 o
   6   1   6      564.31      509.63     27.44 o
   7   1   6        3.77       17.35     10.07 o
   8   1   6       29.30       11.07     19.79 o
   9   1   6     1878.89     2258.79    160.46 o
  10   1   6      128.60       94.07     28.77 o
  11   1   6       27.46       15.82     46.23 o
 -10   2   6       11.44       46.47     32.93 o
  -9   2   6     1200.54     1150.83    105.46 o
  -8   2   6       24.94        8.93     19.58 o
  -7   2   6     1507.91     1347.50     76.28 o
  -6   2   6        5.16       14.83      9.53 o
  -5   2   6     2865.20     3041.86     97.58 o
  -4   2   6      257.04      244.12     23.32 o
  -3   2   6     2995.79     3020.42     62.47 o
  -2   2   6     3239.67     3710.10     63.94 o
  -1   2   6      605.98      545.38     18.78 o
   0   2   6      176.55      126.39      8.78 o
   1   2   6      156.14      223.75      9.81 o
   2   2   6     2184.65     2126.24     30.10 o
   3   2   6       68.70       85.56      7.77 o
   4   2   6      441.87      375.07     16.22 o
   5   2   6      183.41      117.73     18.85 o
   6   2   6      907.69      952.16     37.99 o
   7   2   6        3.87        2.34      7.73 o
   8   2   6        4.82       24.72     15.10 o
   9   2   6      120.93       51.19     22.26 o
  10   2   6      147.58      176.76     37.73 o
  11   2   6      176.13      187.57     48.21 o
  12   2   6        9.59        6.82     49.86 o
 -10   3   6      347.19      255.34     86.21 o
  -9   3   6      423.88      401.39     60.86 o
  -8   3   6      750.41      727.96     76.41 o
  -7   3   6      783.06      911.16     68.62 o
  -6   3   6     1248.81     1213.46     64.48 o
  -5   3   6      926.28      947.23     47.05 o
  -4   3   6       37.51       14.80      8.59 o
  -3   3   6     1444.89     1551.85     51.47 o
  -2   3   6      518.24      554.85     25.94 o
  -1   3   6     3533.00     3809.61     61.06 o
   0   3   6      991.76     1062.54     23.27 o
   1   3   6      971.55      897.19     26.43 o
   2   3   6     3390.23     3910.61     49.75 o
   3   3   6      700.29      646.91     16.45 o
   4   3   6      947.66      933.30     25.58 o
   5   3   6     1649.06     1590.99     84.80 o
   6   3   6       44.19       45.04     12.59 o
   7   3   6      227.32      177.49     19.81 o
   8   3   6      921.97      951.77     47.27 o
   9   3   6      361.67      336.41     42.39 o
  10   3   6      258.26      163.56     43.17 o
  11   3   6      142.94      177.34     46.95 o
  12   3   6      533.56      614.20    123.55 o
  -9   4   6        0.40      -16.14     45.69 o
  -8   4   6      122.38       74.21     79.53 o
  -7   4   6       28.93       11.24     15.87 o
  -6   4   6      625.75      635.52     64.90 o
  -5   4   6      724.83      707.65     44.66 o
  -4   4   6      202.36      238.83     25.31 o
  -3   4   6      209.27      160.73     19.02 o
  -2   4   6      860.90      952.35     35.85 o
  -1   4   6     1433.79     1470.27     37.81 o
   0   4   6       47.23       31.04      7.55 o
   1   4   6     3143.04     3292.22     46.44 o
   2   4   6     1483.20     1728.52     28.44 o
   3   4   6       14.63        8.41      3.53 o
   4   4   6        0.61        6.75      4.44 o
   5   4   6     1294.27     1347.86     37.52 o
   6   4   6     1041.05     1001.08     36.53 o
   7   4   6       44.03       71.50     11.89 o
   8   4   6     4148.08     4470.01    306.60 o
   9   4   6      491.23      542.02     71.17 o
  10   4   6      192.34      210.97     33.33 o
  11   4   6      391.74      364.55     53.86 o
  12   4   6      787.94      792.48     70.39 o
  -9   5   6       99.60      139.37     79.43 o
  -8   5   6      335.16      231.83     68.44 o
  -7   5   6      744.03      888.22     90.73 o
  -6   5   6      357.98      313.93     80.79 o
  -5   5   6        8.33        1.82     12.18 o
  -4   5   6     2627.10     2686.68     82.77 o
  -3   5   6      616.70      747.37     40.01 o
  -2   5   6     2820.36     3017.88     67.58 o
  -1   5   6       69.98       63.23     12.26 o
   0   5   6     3539.80     3925.72     63.46 o
   1   5   6     1392.98     1457.76     32.18 o
   2   5   6     1449.94     1386.50     28.26 o
   3   5   6      708.93      668.35     21.35 o
   4   5   6     1360.43     1256.64     37.67 o
   5   5   6      559.66      564.65     30.22 o
   6   5   6       98.47      125.01     14.23 o
   7   5   6     3335.67     3311.47     93.15 o
   8   5   6      921.45      961.86     56.43 o
   9   5   6       77.38       49.27     23.58 o
  10   5   6        4.48      -16.85     20.64 o
  11   5   6     2318.28     2597.10    129.29 o
  12   5   6      253.03      211.62     42.53 o
  -8   6   6       49.46       63.58     46.10 o
  -7   6   6      701.43      760.45     85.38 o
  -6   6   6      245.07      173.64     64.89 o
  -5   6   6      377.54      420.11     48.61 o
  -4   6   6        0.74       21.44     13.42 o
  -3   6   6      929.94      978.95     51.88 o
  -2   6   6     2313.26     2504.88     88.84 o
  -1   6   6     1110.97     1182.64     42.36 o
   0   6   6     4228.59     4468.76     87.62 o
   1   6   6     1724.84     1909.58     48.47 o
   2   6   6     3689.42     3736.50     73.14 o
   3   6   6      650.21      676.44     25.97 o
   4   6   6     5110.93     5168.92     79.83 o
   5   6   6      124.76      107.22      9.84 o
   6   6   6     1498.81     1529.14     44.82 o
   7   6   6        5.38       11.29      6.89 o
   8   6   6     2815.51     2961.41     83.78 o
   9   6   6       42.59       24.64     11.91 o
  10   6   6      453.87      333.55     45.06 o
  11   6   6       55.02       43.80     26.95 o
  12   6   6      723.68      889.47     91.39 o
  -7   7   6      881.65      846.40    114.48 o
  -6   7   6        0.81      -13.32     21.63 o
  -5   7   6     1244.65     1241.34     85.26 o
  -4   7   6        0.45       -4.15     14.77 o
  -3   7   6     2320.73     2313.39     98.52 o
  -2   7   6       37.22       25.49     10.44 o
  -1   7   6     3682.34     3962.94     87.03 o
   0   7   6       19.57        8.56      9.70 o
   1   7   6     2934.99     3052.01     62.25 o
   2   7   6        0.81        4.80      6.50 o
   3   7   6     5246.88     5702.32    214.16 o
   4   7   6     1217.65     1302.30     43.72 o
   5   7   6     1039.49     1093.77     41.80 o
   6   7   6     2446.73     2327.95     79.10 o
   7   7   6     1192.28     1214.74     39.31 o
   8   7   6      976.69      835.57    165.93 o
   9   7   6      473.68      355.03    122.13 o
  11   7   6        9.44       -2.95     17.27 o
  12   7   6      532.28      531.92     59.80 o
  -6   8   6     1400.84     1731.65    174.36 o
  -5   8   6      256.81      216.18     50.99 o
  -4   8   6     2284.70     2372.12    112.82 o
  -3   8   6      115.82       81.18     44.16 o
  -2   8   6     2888.23     3044.26    113.23 o
  -1   8   6      432.08      506.90     85.66 o
   0   8   6     3837.37     4162.47     92.52 o
   1   8   6      854.88      799.81     33.98 o
   2   8   6      145.48      127.50     24.82 o
   3   8   6     1542.20     1564.18     73.56 o
   4   8   6     1007.11     1063.95     52.25 o
   5   8   6     3334.78     3456.19     96.30 o
   6   8   6       45.07       29.66     14.13 o
   7   8   6     2251.49     2405.86     84.74 o
   8   8   6      136.63       95.54     22.85 o
   9   8   6     1269.96     1058.78    200.47 o
  -5   9   6      638.31      703.73    117.08 o
  -4   9   6     1043.06      996.67     93.22 o
  -3   9   6      465.23      362.54     53.15 o
  -2   9   6     1781.02     1944.99    104.92 o
  -1   9   6      465.08      363.57     45.13 o
   0   9   6     1802.14     1866.25     86.73 o
   1   9   6        6.20       -4.57      8.48 o
   2   9   6     5166.68     5567.01    180.77 o
   3   9   6      363.07      361.93     76.23 o
   4   9   6      666.76      677.87     57.13 o
   5   9   6       28.74        8.37     20.14 o
   6   9   6     2991.39     3186.89    108.48 o
   7   9   6      398.42      431.04     53.35 o
   8   9   6       64.79       55.46     20.52 o
   9   9   6      210.71      320.50    115.82 o
  10   9   6      183.65      208.05     93.92 o
  -4  10   6        9.31      -63.17     31.59 o
  -3  10   6      692.17      675.59     77.46 o
  -2  10   6        7.14       21.52     22.59 o
  -1  10   6     1666.75     1733.35     96.50 o
   0  10   6      345.36      322.22     38.68 o
   1  10   6      764.68      733.33     49.51 o
   2  10   6     1698.54     1665.24    180.67 o
   3  10   6      423.72      297.33     77.49 o
   4  10   6     1346.92     1570.75    129.92 o
   5  10   6      812.74      793.00     62.58 o
   6  10   6     2255.80     2214.44    151.69 o
   7  10   6        0.00        5.88     14.28 o
   8  10   6      706.97      623.35     81.70 o
   9  10   6       22.23        5.90     19.52 o
  10  10   6       48.30      123.40     79.60 o
  11  10   6      155.33      143.19     97.29 o
  -3  11   6      221.30      111.18     77.07 o
  -2  11   6      180.63       94.76     65.28 o
  -1  11   6      578.69      647.74     91.76 o
   0  11   6        0.64        2.60     32.68 o
   1  11   6      560.63      566.84    116.03 o
   2  11   6       98.27        9.27     45.06 o
   3  11   6      276.03      364.72     93.92 o
   4  11   6      199.04       85.53     36.02 o
   5  11   6      544.72      510.68     80.14 o
   6  11   6      208.91      178.33    100.23 o
   7  11   6      207.70      160.27     43.68 o
   8  11   6      561.46      496.28     91.39 o
   9  11   6        0.31       -4.35     24.16 o
  10  11   6      219.77      128.87     85.92 o
  -1  12   6      272.20      347.87    142.77 o
   0  12   6      194.90      225.21     63.18 o
   1  12   6      391.88      405.78    118.76 o
   2  12   6      565.13      317.13    104.02 o
   3  12   6      136.44      173.09     76.65 o
   4  12   6       24.92        3.50     49.70 o
   5  12   6     1022.04     1051.30    304.49 o
   6  12   6       26.11        9.54     63.80 o
   7  12   6      282.91      227.46     55.44 o
   8  12   6      201.87      225.88     52.63 o
   9  12   6      292.76      261.68     59.69 o
   2  13   6      330.70      417.36    141.09 o
   3  13   6      225.11      141.09    115.82 o
   4  13   6     1029.61      974.35    135.60 o
   5  13   6      357.01      254.93     78.16 o
   6  13   6        6.28        4.60     40.68 o
   7  13   6      187.25      216.14     70.97 o
  -6 -11   7       37.75      -30.52     39.99 o
  -5 -11   7      668.03      632.30    148.25 o
  -4 -11   7        4.24      -20.98     37.69 o
  -3 -11   7      559.04      609.80    102.05 o
  -2 -11   7      104.80       88.55     52.38 o
  -1 -11   7      486.54      925.27    188.25 o
  -8 -10   7       73.77       74.15     50.45 o
  -7 -10   7        0.50      -25.35     38.45 o
  -6 -10   7      631.04      509.33    190.57 o
  -5 -10   7     1073.15     1180.58    205.94 o
  -4 -10   7      287.51      160.31     45.10 o
  -3 -10   7     1366.54     1400.02     78.70 o
  -2 -10   7      147.24       99.62     34.22 o
  -1 -10   7     1364.90     1342.86    109.50 o
   0 -10   7      363.42      306.18     86.76 o
   1 -10   7     1206.92     1328.73    186.15 o
  -9  -9   7      242.52      223.21     87.60 o
  -8  -9   7      669.95      739.74     96.30 o
  -7  -9   7       10.52       16.17     29.18 o
  -6  -9   7     1370.72     1576.67    124.15 o
  -5  -9   7      131.09      148.07     41.23 o
  -4  -9   7     2444.48     2812.61    161.42 o
  -3  -9   7       23.04        4.19     16.01 o
  -2  -9   7      728.63      693.41     69.14 o
  -1  -9   7       39.64       35.10     27.60 o
   0  -9   7     2244.57     2672.52    151.57 o
   1  -9   7       27.90        1.82     26.01 o
   2  -9   7      765.99      914.39     86.13 o
   3  -9   7        2.85      -27.81     51.83 o
 -10  -8   7      135.06      168.46     85.07 o
  -9  -8   7      561.15      660.79    121.29 o
  -8  -8   7        6.71        5.47     33.27 o
  -7  -8   7     1465.20     1711.60    119.49 o
  -6  -8   7      198.94      148.17     76.65 o
  -5  -8   7     1321.49     1414.64    110.99 o
  -4  -8   7      212.45      192.10     43.53 o
  -3  -8   7      979.97     1118.34     64.70 o
  -2  -8   7      922.52      897.85     56.17 o
  -1  -8   7      189.38      223.22     34.05 o
   0  -8   7        8.14       -2.64     15.91 o
   1  -8   7      664.81      632.92     64.57 o
   2  -8   7      243.08      206.48     40.37 o
   3  -8   7       47.25       55.67     28.01 o
   4  -8   7      354.08      359.00     81.83 o
   5  -8   7       74.17       77.49     90.97 o
 -10  -7   7      366.27      517.17    116.24 o
  -9  -7   7       82.30       98.13     48.43 o
  -8  -7   7      796.23      628.78     98.55 o
  -7  -7   7     1059.20      998.33     92.30 o
  -6  -7   7     1423.91     1398.71    100.72 o
  -5  -7   7     1143.66     1150.22     94.20 o
  -4  -7   7     1384.62     1491.10    103.00 o
  -3  -7   7     1286.29     1381.64     61.76 o
  -2  -7   7      778.16      795.01     50.60 o
  -1  -7   7     2392.93     2595.14    128.25 o
   0  -7   7       69.99       77.01     17.18 o
   1  -7   7      179.43      123.91     28.63 o
   2  -7   7        2.16       13.88     13.45 o
   3  -7   7      172.16      165.23     27.79 o
   4  -7   7      161.25      126.76     30.88 o
   5  -7   7       68.78       62.51     28.20 o
   6  -7   7      114.59       93.96     92.65 o
 -11  -6   7      183.83      123.40     95.18 o
 -10  -6   7      295.69      332.80     81.91 o
  -9  -6   7        2.09      -13.15     15.95 o
  -8  -6   7      780.28      790.56     73.28 o
  -7  -6   7        3.97       -1.86     29.06 o
  -6  -6   7     2148.24     2337.70    126.49 o
  -5  -6   7       97.88       85.59     17.20 o
  -4  -6   7      593.81      687.58     45.61 o
  -3  -6   7       67.96       31.36     11.02 o
  -2  -6   7     1421.52     1591.13     45.23 o
  -1  -6   7       57.66       28.60      9.90 o
   0  -6   7     1457.82     1472.15     53.58 o
   1  -6   7       16.79       10.82     21.70 o
   2  -6   7     1258.29     1473.07     73.76 o
   3  -6   7      434.23      463.93     45.47 o
   4  -6   7      244.33      304.77     43.19 o
   5  -6   7      259.12      216.68     38.84 o
   6  -6   7       94.34       40.68     35.00 o
   7  -6   7      401.92      910.11    152.04 o
 -11  -5   7      437.61      564.98     77.27 o
 -10  -5   7       62.16       40.88     29.27 o
  -9  -5   7      803.44      893.53     80.46 o
  -8  -5   7        7.38        8.69     16.97 o
  -7  -5   7      935.46     1003.90     75.58 o
  -6  -5   7        7.65        5.62     10.84 o
  -5  -5   7     1019.48     1048.64     39.68 o
  -4  -5   7      425.83      471.71     29.06 o
  -3  -5   7      820.07      835.56     42.79 o
  -2  -5   7        2.25        2.13      5.68 o
  -1  -5   7      317.23      330.34     24.57 o
   0  -5   7      859.08      881.26     44.38 o
   1  -5   7       70.02       51.25     11.41 o
   2  -5   7      324.02      316.89     27.80 o
   3  -5   7     1706.60     1835.22     68.77 o
   4  -5   7      196.31      196.28     34.49 o
   5  -5   7      121.24      120.67     28.14 o
   6  -5   7      170.98      126.13     47.70 o
   7  -5   7       85.28       54.61     35.90 o
   8  -5   7        6.98       84.65     74.54 o
 -11  -4   7      130.48      250.87     59.32 o
 -10  -4   7      240.16      153.54     65.70 o
  -9  -4   7      636.15      500.13     64.77 o
  -8  -4   7       94.62       96.60     26.55 o
  -7  -4   7      532.99      649.36     63.54 o
  -6  -4   7     1985.20     2014.73     69.88 o
  -5  -4   7      999.44     1091.80     38.92 o
  -4  -4   7       34.39       30.12      7.07 o
  -3  -4   7      783.11      903.99     31.75 o
  -2  -4   7       41.14       44.73      8.26 o
  -1  -4   7      811.64      740.76     31.25 o
   0  -4   7      164.18      124.60     14.39 o
   1  -4   7      946.09     1018.28     39.45 o
   2  -4   7     2225.38     2302.85     67.03 o
   3  -4   7      873.12      947.97     45.96 o
   4  -4   7      266.99      302.77     30.37 o
   5  -4   7      181.93      122.80     20.87 o
   6  -4   7      967.06     1103.92     66.18 o
   7  -4   7       34.80       31.72     21.56 o
   8  -4   7      451.11      440.85     69.67 o
   9  -4   7      415.94      433.79    133.08 o
 -11  -3   7       52.31       20.97     41.48 o
 -10  -3   7      577.91      593.00     78.25 o
  -9  -3   7       31.14       47.16     24.33 o
  -8  -3   7      101.57      110.83     65.70 o
  -7  -3   7      607.17      672.05    140.88 o
  -6  -3   7      507.33      521.09     33.06 o
  -5  -3   7        7.78       20.40      7.41 o
  -4  -3   7      968.64     1003.57     39.49 o
  -3  -3   7      383.47      342.68     19.15 o
  -2  -3   7      412.11      445.09     21.17 o
  -1  -3   7     1885.98     1780.46     42.24 o
   0  -3   7     1366.90     1530.88     46.16 o
   1  -3   7     5392.69     5658.35    100.85 o
   2  -3   7      814.47      896.66     38.73 o
   3  -3   7     1683.50     1678.13     53.98 o
   4  -3   7      760.73      696.03     40.21 o
   5  -3   7      409.40      437.61     40.48 o
   6  -3   7      465.86      495.82     42.62 o
   7  -3   7      163.81      153.55     30.02 o
   8  -3   7      862.69      942.76     69.16 o
   9  -3   7      287.55      248.56     47.47 o
 -11  -2   7       74.01      112.27     71.23 o
 -10  -2   7      255.85      166.91     45.26 o
  -9  -2   7        0.34       23.80     22.32 o
  -8  -2   7     1070.47     1177.99     97.65 o
  -7  -2   7      163.99      125.73     25.56 o
  -6  -2   7      709.03      703.84     39.08 o
  -5  -2   7      165.96      126.82     16.34 o
  -4  -2   7     4755.40     4959.60     96.98 o
  -3  -2   7       30.97       22.46      5.16 o
  -2  -2   7     4646.37     4762.24     73.58 o
  -1  -2   7     4565.13     4818.64     72.57 o
   0  -2   7     3556.18     3610.55     65.36 o
   1  -2   7     3243.89     3115.77     64.11 o
   2  -2   7     1586.08     1542.63     41.03 o
   3  -2   7     1521.96     1643.14     46.99 o
   4  -2   7      676.32      693.41     32.89 o
   5  -2   7     3895.58     4054.82     94.00 o
   6  -2   7       41.26       40.27     24.58 o
   7  -2   7     1221.17     1250.10     67.59 o
   8  -2   7        7.94       21.22     18.11 o
   9  -2   7     1773.74     2041.56    136.03 o
  10  -2   7      376.11      419.24     99.81 o
 -11  -1   7      660.67      730.99     88.61 o
 -10  -1   7       16.66       29.81     20.46 o
  -9  -1   7     1336.16     1366.10    142.52 o
  -8  -1   7      181.00      171.49     74.75 o
  -7  -1   7     2060.44     2116.04     69.99 o
  -6  -1   7      195.25      203.04     19.28 o
  -5  -1   7      329.11      341.47     30.35 o
  -4  -1   7      460.97      394.55     28.24 o
  -3  -1   7       71.03       92.70     10.84 o
  -2  -1   7     8944.86     9290.53    126.52 o
  -1  -1   7     1792.49     1732.11     33.89 o
   0  -1   7     6833.62     6918.23     90.54 o
   1  -1   7      566.42      569.41     21.64 o
   2  -1   7     6945.60     7248.30    100.47 o
   3  -1   7      646.70      675.30     30.32 o
   4  -1   7     2172.19     2272.37     59.08 o
   5  -1   7      270.88      248.53     22.94 o
   6  -1   7     3463.77     3456.15     85.20 o
   7  -1   7      573.27      530.62     29.16 o
   8  -1   7     1175.26     1099.05     91.41 o
   9  -1   7      347.79      283.54     82.34 o
  10  -1   7      578.76      597.85    139.40 o
 -11   0   7      484.47      368.04     71.72 o
 -10   0   7      218.27      210.30     39.01 o
  -9   0   7     1745.17     1661.36    104.38 o
  -8   0   7      132.90      178.52     43.34 o
  -7   0   7     1613.82     1587.75     65.28 o
  -6   0   7      150.36       98.17     27.30 o
  -5   0   7     4995.16     5116.31    105.21 o
  -4   0   7       84.70       62.41     10.61 o
  -3   0   7    18406.74    19707.70    260.42 o
  -2   0   7      421.89      409.99     18.97 o
  -1   0   7     6998.96     7298.07    101.24 o
   0   0   7      101.84      134.03     10.32 o
   1   0   7     3868.28     3931.78     52.41 o
   2   0   7     1298.69     1270.09     28.65 o
   3   0   7      213.63      162.15     13.69 o
   4   0   7     1751.43     1849.85     51.30 o
   5   0   7     1367.89     1416.18     37.77 o
   6   0   7     1496.69     1484.46     37.65 o
   7   0   7      182.54      182.41     27.04 o
   8   0   7     1644.72     1828.47    148.25 o
   9   0   7       14.61       -0.63     22.53 o
  10   0   7      751.04      851.46    121.92 o
  11   0   7       16.01       23.63     53.89 o
 -10   1   7     1442.11     1431.56    116.16 o
  -9   1   7      192.79      236.39     64.25 o
  -8   1   7     2740.37     2775.92    228.19 o
  -7   1   7      204.48      152.54     25.45 o
  -6   1   7     3213.89     3294.59     79.49 o
  -5   1   7     2561.03     2626.69     66.68 o
  -4   1   7     3433.91     3532.21     76.10 o
  -3   1   7     4330.94     4420.10     84.16 o
  -2   1   7     4207.39     4533.95     81.69 o
  -1   1   7     2415.71     2469.86     41.83 o
   0   1   7     2961.83     3042.21     42.07 o
   1   1   7     1023.59      903.16     20.33 o
   2   1   7     3838.60     3961.91     59.53 o
   3   1   7    11361.34    12177.08    162.41 o
   4   1   7      308.43      256.97     14.34 o
   5   1   7     2487.62     2639.87     65.59 o
   6   1   7       57.36       56.25     12.06 o
   7   1   7     4587.47     4786.28    142.18 o
   8   1   7      788.74      758.18     67.61 o
   9   1   7      548.49      408.63     56.84 o
  10   1   7      431.80      548.13     69.71 o
  11   1   7      178.42      191.95     64.23 o
 -10   2   7     1037.81     1080.08    134.94 o
  -9   2   7     1969.37     2172.22    128.64 o
  -8   2   7      547.93      511.90     66.32 o
  -7   2   7      700.37      574.95     53.14 o
  -6   2   7     2066.90     2039.41     66.64 o
  -5   2   7      540.14      517.20     38.21 o
  -4   2   7     5683.86     5878.43    109.58 o
  -3   2   7      343.77      381.85     23.42 o
  -2   2   7     2234.37     2101.49     48.43 o
  -1   2   7        5.41        0.40      3.65 o
   0   2   7     1359.97     1316.25     27.79 o
   1   2   7      125.96       96.63      7.55 o
   2   2   7     1534.78     1467.63     26.81 o
   3   2   7       74.65       69.91      6.82 o
   4   2   7      807.26      729.72     26.81 o
   5   2   7      676.69      699.19     27.17 o
   6   2   7     1207.10     1113.94     43.50 o
   7   2   7      776.95      755.68     41.40 o
   8   2   7       97.96       66.52     27.16 o
   9   2   7     1314.10     1425.33    112.66 o
  10   2   7      344.48      346.00     52.63 o
  11   2   7      318.39      488.21     73.31 o
 -10   3   7      549.32      727.22    127.88 o
  -9   3   7      702.06      738.55     83.45 o
  -8   3   7       14.51       10.45     20.87 o
  -7   3   7     1295.68     1289.87     80.36 o
  -6   3   7       52.93       30.68     14.91 o
  -5   3   7     3809.06     3946.08     99.69 o
  -4   3   7     2609.80     2933.53     79.35 o
  -3   3   7     3523.83     3948.75     84.03 o
  -2   3   7      267.31      280.63     21.15 o
  -1   3   7      942.39      935.58     31.17 o
   0   3   7     2782.48     2980.81     47.39 o
   1   3   7     1398.80     1437.60     28.40 o
   2   3   7     2054.99     2108.41     32.80 o
   3   3   7      164.47      205.27     12.40 o
   4   3   7     1766.50     1932.98     48.84 o
   5   3   7        4.46        4.38      5.07 o
   6   3   7      123.47      113.70     16.17 o
   7   3   7      201.58      214.34     26.32 o
   8   3   7       60.49       93.38     29.48 o
   9   3   7      909.89      810.76    128.45 o
  10   3   7       54.41       35.09     20.96 o
  11   3   7      588.55      748.68    147.40 o
  12   3   7       43.81      114.13     83.39 o
  -9   4   7      306.73      288.08     81.73 o
  -8   4   7     1053.41     1037.92    124.64 o
  -7   4   7     1697.22     1594.58    135.19 o
  -6   4   7      364.65      340.03     36.85 o
  -5   4   7      423.31      434.38     41.72 o
  -4   4   7      729.18      781.76     44.01 o
  -3   4   7      476.63      516.40     32.57 o
  -2   4   7        3.95        5.77      6.81 o
  -1   4   7     1164.73     1252.93     40.75 o
   0   4   7       27.31       19.60      6.27 o
   1   4   7      737.07      721.06     22.65 o
   2   4   7       65.27       43.71      5.64 o
   3   4   7       86.54       53.60      6.39 o
   4   4   7     1421.26     1518.86     34.15 o
   5   4   7      570.72      619.78     25.96 o
   6   4   7     2930.66     2860.03     74.18 o
   7   4   7      224.86      186.76     34.80 o
   8   4   7      987.34      962.05     43.37 o
   9   4   7        0.02       17.67     14.09 o
  10   4   7      623.18      612.91     54.41 o
  11   4   7       95.24       75.42     34.53 o
  12   4   7      195.79      200.12     55.95 o
  -9   5   7      132.87      136.24     70.41 o
  -8   5   7      443.43      578.44    178.78 o
  -7   5   7       68.01      100.26     32.10 o
  -6   5   7      876.86      819.49     67.99 o
  -5   5   7      228.33      255.11     44.06 o
  -4   5   7      360.81      403.49     36.27 o
  -3   5   7      540.58      479.18     33.41 o
  -2   5   7       11.26       15.99      8.10 o
  -1   5   7     1945.24     1964.64     49.39 o
   0   5   7      340.66      304.46     18.21 o
   1   5   7      407.55      374.09     18.37 o
   2   5   7      186.94      184.13     12.71 o
   3   5   7     2380.32     2602.47     49.43 o
   4   5   7       40.44       32.83      5.80 o
   5   5   7     3125.71     3354.13     70.80 o
   6   5   7     1057.15     1090.95     46.40 o
   7   5   7       12.28       44.59     10.13 o
   8   5   7      787.94      896.22     47.94 o
   9   5   7      687.89      747.12     68.65 o
  10   5   7     1012.04     1132.06     95.18 o
  11   5   7       63.30       83.78     26.53 o
  12   5   7     1373.37     1709.75    235.00 o
  -8   6   7       82.66       73.06    131.61 o
  -7   6   7      197.58      144.87     39.17 o
  -6   6   7      148.27      100.18     33.66 o
  -5   6   7       12.08        5.91     17.08 o
  -4   6   7      852.05     1178.47    101.94 o
  -3   6   7      337.10      350.00     32.99 o
  -2   6   7     2883.50     3053.63     84.22 o
  -1   6   7      232.60      195.66     18.76 o
   0   6   7     2599.58     2794.11     66.00 o
   1   6   7       68.12       40.73      8.98 o
   2   6   7     1699.27     1691.80     36.81 o
   3   6   7     2815.94     2949.40     57.06 o
   4   6   7      116.90      103.19      9.88 o
   5   6   7     1060.68     1123.86     35.03 o
   6   6   7       99.46       77.30     17.54 o
   7   6   7      552.60      559.86     31.23 o
   8   6   7       57.73       56.65     12.54 o
   9   6   7     2251.32     2577.03    128.03 o
  10   6   7        9.31       29.90     18.11 o
  11   6   7     1600.86     1919.61    124.24 o
  12   6   7       33.42      -13.48     29.06 o
  -7   7   7      408.67      352.48     64.43 o
  -6   7   7       53.93       46.60     25.68 o
  -5   7   7      697.11      761.18     84.01 o
  -4   7   7      724.35      799.05     76.35 o
  -3   7   7     1029.17      974.08     68.50 o
  -2   7   7     1347.94     1400.68     88.51 o
  -1   7   7     1893.77     2008.58     58.20 o
   0   7   7        5.46       21.68      8.00 o
   1   7   7       64.57       50.31     11.46 o
   2   7   7     2881.80     2914.25     62.88 o
   3   7   7       67.58       43.44     10.21 o
   4   7   7     2633.79     2641.89     59.60 o
   5   7   7      197.04      177.90     14.24 o
   6   7   7     1143.85     1228.83     44.50 o
   7   7   7      224.00      221.71     21.86 o
   8   7   7     2029.98     1967.15     88.73 o
   9   7   7      108.24       90.13     20.64 o
  10   7   7      220.79      241.32     32.43 o
  11   7   7      712.66      790.08     62.75 o
  12   7   7      310.79      346.61     49.70 o
  -6   8   7      113.09       98.53     94.55 o
  -5   8   7      820.94      853.76    105.41 o
  -4   8   7      753.44      721.40     75.56 o
  -3   8   7      726.60      870.48     72.26 o
  -2   8   7       51.00       17.87     14.66 o
  -1   8   7     2606.07     2806.17    101.55 o
   0   8   7      134.43      145.40     19.33 o
   1   8   7     3568.87     3529.06    104.43 o
   2   8   7     2545.63     2782.43     74.97 o
   3   8   7     5605.89     6004.92    253.69 o
   4   8   7     1969.62     1973.76     81.09 o
   5   8   7      990.81     1077.22     61.46 o
   6   8   7      237.64      243.40     23.26 o
   7   8   7      868.21      931.95     49.78 o
   8   8   7     1429.62     1540.21     61.23 o
   9   8   7      534.26      527.70    143.19 o
  -5   9   7        0.07      -42.73     42.15 o
  -4   9   7     1948.50     2136.10    131.12 o
  -3   9   7      323.46      366.23     54.03 o
  -2   9   7     2426.39     2528.51    120.21 o
  -1   9   7      340.64      362.03     47.29 o
   0   9   7      390.15      379.58     42.86 o
   1   9   7      840.85      911.36     79.39 o
   2   9   7     1492.18     1346.38    172.67 o
   3   9   7      363.45      330.87     48.79 o
   4   9   7      217.38      195.43     33.26 o
   5   9   7      804.67      954.73     83.38 o
   6   9   7       93.73      102.80     20.61 o
   7   9   7     1602.44     1637.90    103.32 o
   8   9   7        1.02        4.86     17.59 o
   9   9   7      697.05      542.02    150.77 o
  10   9   7      183.21       78.76     77.49 o
  -4  10   7      482.36      737.86    132.24 o
  -3  10   7      742.71      643.85    127.44 o
  -2  10   7     1231.95     1290.15    108.46 o
  -1  10   7      925.74      819.14     70.67 o
   0  10   7     2515.12     2500.20    106.02 o
   1  10   7        4.08       -3.86     42.33 o
   2  10   7     1225.37     1386.01    169.72 o
   3  10   7       91.17        8.42     31.59 o
   4  10   7     1486.89     1406.82    122.14 o
   5  10   7      452.08      391.68     68.65 o
   6  10   7      130.86      100.75     25.12 o
   7  10   7       40.30       28.39     21.40 o
   8  10   7      265.89      288.59     52.64 o
   9  10   7       38.55       46.68     27.14 o
  10  10   7        1.83        2.53     59.38 o
  -3  11   7     1097.55      855.78    171.41 o
  -2  11   7        2.11      -81.70     55.59 o
  -1  11   7      628.38      698.92    117.08 o
   0  11   7      393.79      417.58     67.73 o
   1  11   7      773.00      719.92     65.05 o
   2  11   7      469.37      502.01    112.87 o
   3  11   7      963.30     1106.37    157.51 o
   4  11   7      216.34      174.23    104.02 o
   5  11   7      621.91      614.30     90.51 o
   6  11   7     1378.82     1271.61    345.77 o
   7  11   7       42.61       25.51     27.25 o
   8  11   7       26.57       22.25     40.01 o
   9  11   7        0.12       13.91     26.26 o
  10  11   7      359.30      251.47     43.54 o
  -1  12   7       96.50       61.07    108.24 o
   0  12   7      143.29       89.71    106.97 o
   1  12   7      319.28      259.58     44.28 o
   2  12   7       93.92      149.51     86.34 o
   3  12   7      319.69      273.33     86.76 o
   4  12   7        1.67       -6.86     42.75 o
   5  12   7      725.97      704.70    105.53 o
   6  12   7       13.96       65.78     36.32 o
   7  12   7       30.67       16.20     32.01 o
   8  12   7      239.23      124.46     48.19 o
   9  12   7        0.75       38.05     43.33 o
   2  13   7      312.81      195.41    119.61 o
   3  13   7      233.03      295.23    134.77 o
   4  13   7       13.64       27.50     43.50 o
   5  13   7      147.94      212.32     75.15 o
   6  13   7       87.80       67.03     55.82 o
  -7 -10   8       77.75       35.80     78.76 o
  -6 -10   8       32.55      133.93     83.81 o
  -5 -10   8      134.60      213.13     61.92 o
  -4 -10   8      137.16       92.59     46.53 o
  -3 -10   8     1018.01     1057.15    126.78 o
  -2 -10   8       57.94       70.09     31.85 o
  -1 -10   8      522.70      676.37    135.61 o
   0 -10   8      514.07      523.91    127.61 o
   1 -10   8      492.63      414.83    110.34 o
  -8  -9   8      469.39      592.14    126.77 o
  -7  -9   8      166.24      112.40     64.65 o
  -6  -9   8      761.65      872.24     98.37 o
  -5  -9   8      948.62      894.42     99.46 o
  -4  -9   8      503.10      572.07     97.92 o
  -3  -9   8      309.77      300.10     46.71 o
  -2  -9   8      816.92      730.48     82.04 o
  -1  -9   8      464.04      531.16     72.44 o
   0  -9   8      157.17      167.79     50.32 o
   1  -9   8      327.20      298.40     49.07 o
   2  -9   8       68.93       84.21     43.58 o
   3  -9   8      405.39      284.70    125.08 o
  -9  -8   8      330.50      507.49    119.61 o
  -8  -8   8      485.97      630.89    120.45 o
  -7  -8   8      125.59      130.39     50.96 o
  -6  -8   8      960.81     1027.47     98.91 o
  -5  -8   8       11.04       19.44     24.70 o
  -4  -8   8     1989.67     2303.51    137.47 o
  -3  -8   8      163.88      105.54     33.02 o
  -2  -8   8      915.40     1022.79     69.87 o
  -1  -8   8        0.05       -0.07     16.92 o
   0  -8   8     1366.30     1797.73    100.55 o
   1  -8   8       52.98       35.42     22.59 o
   2  -8   8      540.15      531.21     62.07 o
   3  -8   8      114.85      125.38     45.17 o
   4  -8   8     1078.15      985.15    120.31 o
 -10  -7   8      104.28      104.45     85.49 o
  -9  -7   8      426.66      390.41    104.02 o
  -8  -7   8       53.40        6.74     36.22 o
  -7  -7   8     1215.40     1279.88    137.30 o
  -6  -7   8        1.08       11.10     24.64 o
  -5  -7   8     1748.29     1834.08    114.74 o
  -4  -7   8      129.87       86.95     39.26 o
  -3  -7   8     1591.75     1668.92     68.58 o
  -2  -7   8       52.07       59.36     22.67 o
  -1  -7   8      265.49      325.10     41.10 o
   0  -7   8     1767.67     2048.36    118.89 o
   1  -7   8      136.74       95.03     24.82 o
   2  -7   8      317.48      321.56     47.05 o
   3  -7   8       87.45       99.98     26.99 o
   4  -7   8     1289.48     1285.96     93.83 o
   5  -7   8       14.24      -11.60     25.32 o
   6  -7   8      364.10      406.41    131.40 o
 -10  -6   8     1133.93     1439.50    178.57 o
  -9  -6   8      259.51      254.76     47.32 o
  -8  -6   8     1909.41     1714.56    102.17 o
  -7  -6   8      651.58      634.23     66.12 o
  -6  -6   8      857.51      949.28    114.13 o
  -5  -6   8      860.49      948.82    163.20 o
  -4  -6   8     2427.47     2697.26     84.99 o
  -3  -6   8     1274.90     1421.45     62.20 o
  -2  -6   8      284.36      234.37     23.97 o
  -1  -6   8      472.94      502.35     40.87 o
   0  -6   8     1697.85     1687.38     72.89 o
   1  -6   8      113.14      108.30     21.65 o
   2  -6   8       67.00       37.80     15.41 o
   3  -6   8      697.69      698.43     65.45 o
   4  -6   8       28.13       20.37     22.50 o
   5  -6   8      849.96      747.23     74.50 o
   6  -6   8      301.02      270.37     47.34 o
   7  -6   8      110.01      132.66     74.54 o
 -11  -5   8       68.89      133.11     47.23 o
 -10  -5   8      248.95      362.84     85.07 o
  -9  -5   8     1063.16     1103.89     93.11 o
  -8  -5   8      680.93      660.84     69.21 o
  -7  -5   8      240.36      236.94     41.80 o
  -6  -5   8     1952.15     1975.70    104.76 o
  -5  -5   8      510.01      418.91     51.05 o
  -4  -5   8     1686.57     1793.36     94.88 o
  -3  -5   8      802.92      856.45     35.53 o
  -2  -5   8      642.47      629.56     37.35 o
  -1  -5   8       88.55       70.81     11.91 o
   0  -5   8      828.52      866.08     46.48 o
   1  -5   8      139.45      110.68     17.92 o
   2  -5   8       50.07       39.85     12.03 o
   3  -5   8     1340.00     1524.79     65.40 o
   4  -5   8      137.01      129.85     24.79 o
   5  -5   8       87.32       59.17     22.67 o
   6  -5   8      129.50      149.60     32.97 o
   7  -5   8       11.67       -3.81     35.68 o
   8  -5   8        2.59       54.33     86.34 o
 -11  -4   8     1018.00     1141.83    115.56 o
 -10  -4   8        5.45      -22.45     23.88 o
  -9  -4   8      592.08      636.33     76.03 o
  -8  -4   8      189.86       93.19     27.47 o
  -7  -4   8     2462.19     2366.72    149.51 o
  -6  -4   8      828.29      799.93     47.77 o
  -5  -4   8     1079.98     1177.04     46.78 o
  -4  -4   8        1.15        3.65      6.49 o
  -3  -4   8      285.84      293.47     20.59 o
  -2  -4   8     1301.64     1438.68     42.73 o
  -1  -4   8      162.47      168.63     19.34 o
   0  -4   8      565.72      643.18     31.91 o
   1  -4   8      399.53      395.41     27.30 o
   2  -4   8     1564.56     1873.24     60.66 o
   3  -4   8       64.90       51.19     15.94 o
   4  -4   8      651.49      661.52     52.89 o
   5  -4   8       12.95        7.37     12.73 o
   6  -4   8      217.91      125.45     24.03 o
   7  -4   8      270.79      356.42    105.29 o
   8  -4   8       21.45        8.19     36.92 o
 -11  -3   8       75.57       61.27     41.27 o
 -10  -3   8      884.09      961.11    104.27 o
  -9  -3   8       46.69       36.71     26.91 o
  -8  -3   8     1129.10     1048.56     91.55 o
  -7  -3   8       65.62       52.12     24.15 o
  -6  -3   8     1336.83     1254.09     65.46 o
  -5  -3   8      876.80      979.67     39.70 o
  -4  -3   8        9.62       11.54      6.87 o
  -3  -3   8       48.04       42.84      8.56 o
  -2  -3   8       37.74       37.89      7.71 o
  -1  -3   8     2828.26     3162.36     62.41 o
   0  -3   8     1240.04     1356.77     42.01 o
   1  -3   8      237.59      248.50     20.80 o
   2  -3   8     1769.05     1804.18     55.77 o
   3  -3   8        7.71        8.48      8.10 o
   4  -3   8      134.37      123.46     18.43 o
   5  -3   8      136.43       91.88     16.38 o
   6  -3   8      383.57      373.97     59.57 o
   7  -3   8       51.01       64.58     20.58 o
   8  -3   8      313.20      303.69     42.54 o
   9  -3   8        6.14        3.52     25.79 o
 -11  -2   8       23.74      -17.32     40.46 o
 -10  -2   8      555.60      492.07     98.76 o
  -9  -2   8       95.69       67.11     62.12 o
  -8  -2   8      668.49      631.24    142.14 o
  -7  -2   8      182.23      163.66     37.37 o
  -6  -2   8     1906.81     1807.23     70.11 o
  -5  -2   8      115.45       38.97     20.53 o
  -4  -2   8      280.13      295.98     20.77 o
  -3  -2   8      658.42      655.49     27.11 o
  -2  -2   8     2557.57     2788.44     53.89 o
  -1  -2   8     1473.72     1372.12     37.30 o
   0  -2   8      327.77      319.55     21.08 o
   1  -2   8     2832.11     3109.85     66.72 o
   2  -2   8        0.95        5.16      6.06 o
   3  -2   8     1586.56     1588.39     65.80 o
   4  -2   8      340.11      282.77     23.62 o
   5  -2   8      221.70      284.22     26.47 o
   6  -2   8     2194.65     2258.69     95.25 o
   7  -2   8     1124.83     1183.56     66.79 o
   8  -2   8     1936.23     2151.05     88.56 o
   9  -2   8      107.06       32.20     33.48 o
  10  -2   8      510.60      519.09     95.64 o
 -11  -1   8      204.57      210.17     64.04 o
 -10  -1   8      200.11      221.35     43.05 o
  -9  -1   8      863.29      795.27     93.96 o
  -8  -1   8      324.96      359.69     60.86 o
  -7  -1   8       26.05       16.21     10.79 o
  -6  -1   8     1463.37     1531.34     55.80 o
  -5  -1   8       53.09       44.30     10.14 o
  -4  -1   8     2831.59     2943.33     79.97 o
  -3  -1   8     1502.05     1702.67     43.01 o
  -2  -1   8     6658.58     6942.59     99.52 o
  -1  -1   8      797.94      805.35     26.80 o
   0  -1   8     3329.08     3610.02     65.70 o
   1  -1   8      633.99      616.09     23.27 o
   2  -1   8     2185.31     2219.63     49.89 o
   3  -1   8     1468.36     1423.35     66.77 o
   4  -1   8     1472.42     1531.77     50.16 o
   5  -1   8     3176.17     3030.54     68.58 o
   6  -1   8      212.79      164.80     18.63 o
   7  -1   8     1631.94     1697.25     77.69 o
   8  -1   8       10.71        3.45     18.57 o
   9  -1   8     3447.33     3588.57    232.27 o
  10  -1   8       63.82       35.33     47.81 o
 -10   0   8        2.19       -8.40     24.21 o
  -9   0   8      603.06      665.07     76.65 o
  -8   0   8      154.20      158.58     35.15 o
  -7   0   8      700.97      825.97     49.35 o
  -6   0   8      139.94      111.87     16.31 o
  -5   0   8      264.44      231.58     26.18 o
  -4   0   8     3996.35     4250.51     92.75 o
  -3   0   8     6076.84     6776.54    106.61 o
  -2   0   8      971.30      923.80     26.53 o
  -1   0   8       32.96       26.20      5.65 o
   0   0   8     8767.17     9297.97    120.97 o
   1   0   8       73.79      101.98     10.39 o
   2   0   8     2107.96     2057.36     42.24 o
   3   0   8        1.20        5.23      5.07 o
   4   0   8     4537.24     4466.79     81.54 o
   5   0   8     1257.78     1280.96     55.44 o
   6   0   8     2768.58     2941.68     61.10 o
   7   0   8      791.81      700.78     65.71 o
   8   0   8     1102.24     1148.38     88.61 o
   9   0   8     1232.97     1353.39    107.60 o
  10   0   8      444.26      549.27     81.06 o
  11   0   8     1015.98     1141.64    117.99 o
 -10   1   8      187.66       99.95     39.10 o
  -9   1   8      457.09      427.41     78.04 o
  -8   1   8      119.93      111.88     28.53 o
  -7   1   8     2905.79     2891.22    108.19 o
  -6   1   8      292.34      270.73     30.50 o
  -5   1   8     3216.05     3527.29    121.52 o
  -4   1   8       94.73       70.81     12.76 o
  -3   1   8     5024.30     5130.75     95.80 o
  -2   1   8        0.09        2.67      4.85 o
  -1   1   8     5099.45     5149.06     74.92 o
   0   1   8       28.86       25.23      5.19 o
   1   1   8     8195.31     8491.40    110.57 o
   2   1   8     3701.41     3774.04     68.84 o
   3   1   8     4928.45     5071.72     99.69 o
   4   1   8     2410.80     2313.35     49.02 o
   5   1   8      886.67      817.33     24.88 o
   6   1   8     5173.64     5545.10    128.41 o
   7   1   8       21.12       33.46     12.58 o
   8   1   8     2462.88     2876.34    133.16 o
   9   1   8       61.61       34.28     22.14 o
  10   1   8      813.95      724.91    154.56 o
  11   1   8        0.67       10.07     46.43 o
 -10   2   8     1822.69     1908.82    177.71 o
  -9   2   8       11.56       40.36     26.20 o
  -8   2   8     1469.37     1278.63    123.68 o
  -7   2   8      248.06      279.09     36.98 o
  -6   2   8     3815.63     3958.23    115.29 o
  -5   2   8     3444.72     3590.66     91.74 o
  -4   2   8     4371.40     4529.29    102.05 o
  -3   2   8      480.95      488.34     38.33 o
  -2   2   8      811.35      827.23     33.51 o
  -1   2   8      675.35      621.21     23.13 o
   0   2   8     3369.83     3628.11     61.22 o
   1   2   8     4228.49     4427.66     58.59 o
   2   2   8        0.31        3.92      3.62 o
   3   2   8     2508.68     2456.99     48.41 o
   4   2   8      850.43      837.26     25.29 o
   5   2   8     7337.73     7690.05    137.79 o
   6   2   8       12.83       13.49      7.83 o
   7   2   8     3011.86     3055.25    101.64 o
   8   2   8      957.45      944.97     69.44 o
   9   2   8      649.11      676.27     64.63 o
  10   2   8      185.32      197.76     39.92 o
  11   2   8      294.57      348.60     77.28 o
  -9   3   8       10.07       26.97     42.58 o
  -8   3   8     1768.78     1626.66    187.46 o
  -7   3   8      964.66     1019.09     73.74 o
  -6   3   8     2211.92     2107.66     83.30 o
  -5   3   8      625.98      618.96     40.38 o
  -4   3   8     3141.73     3371.24     87.96 o
  -3   3   8      627.84      645.96     34.19 o
  -2   3   8     1929.20     1926.84     52.71 o
  -1   3   8       17.54       29.31      6.24 o
   0   3   8     6672.14     7209.49     95.88 o
   1   3   8        1.79        2.98      3.39 o
   2   3   8     5169.48     5543.70     73.53 o
   3   3   8     2814.84     3101.89     49.08 o
   4   3   8      236.22      187.35     15.76 o
   5   3   8     1146.52     1214.32     42.41 o
   6   3   8       65.16       44.36     13.62 o
   7   3   8     3459.09     3615.81     92.31 o
   8   3   8       72.50       22.37     14.26 o
   9   3   8      135.89      110.21     25.58 o
  10   3   8        0.86        7.05     19.90 o
  11   3   8      417.40      497.25     65.96 o
  -9   4   8     1720.02     1860.20    176.33 o
  -8   4   8      362.65      193.01     59.98 o
  -7   4   8     1920.68     1941.55    101.92 o
  -6   4   8       48.16       26.20     15.12 o
  -5   4   8     1467.57     1628.89     76.64 o
  -4   4   8       12.65       17.73     10.48 o
  -3   4   8      467.15      487.10     32.48 o
  -2   4   8      871.39      918.87     38.91 o
  -1   4   8     1226.97     1209.38     41.52 o
   0   4   8     1424.93     1512.64     37.39 o
   1   4   8        6.35        2.25      4.45 o
   2   4   8     2511.12     2573.74     43.06 o
   3   4   8      436.39      371.37     19.08 o
   4   4   8      910.13      913.25     30.17 o
   5   4   8      155.88      182.26     16.27 o
   6   4   8     1501.11     1651.19     50.88 o
   7   4   8        0.19        6.18      7.26 o
   8   4   8      342.08      312.71     54.75 o
   9   4   8      724.36      741.83     55.70 o
  10   4   8      129.54      133.64     41.06 o
  11   4   8      345.71      330.20     50.15 o
  12   4   8        0.55       26.95     66.12 o
  -8   5   8      475.57      435.75     85.81 o
  -7   5   8      237.23      198.86     47.53 o
  -6   5   8      594.35      469.73     62.74 o
  -5   5   8      737.42      742.55     67.42 o
  -4   5   8        4.82        5.76     11.26 o
  -3   5   8      259.44      245.77     23.56 o
  -2   5   8      567.90      600.63     34.28 o
  -1   5   8     1010.62     1029.98     42.55 o
   0   5   8      188.82      151.48     17.65 o
   1   5   8       67.04       59.85      7.18 o
   2   5   8        9.77        7.68      4.30 o
   3   5   8     1717.55     1718.70     38.98 o
   4   5   8     1188.17     1262.00     33.79 o
   5   5   8       51.44       42.33      7.24 o
   6   5   8     1175.39     1412.29     48.40 o
   7   5   8      436.74      400.34     26.74 o
   8   5   8      154.46      144.95     23.52 o
   9   5   8      102.15       77.95     18.35 o
  10   5   8      649.62      659.73     54.96 o
  11   5   8      253.71      230.38     41.79 o
  12   5   8      266.71      316.29     83.39 o
  -8   6   8      510.44      426.20     90.16 o
  -7   6   8        6.05       21.79     32.44 o
  -6   6   8      544.95      668.55     76.56 o
  -5   6   8        1.91      -15.54     15.27 o
  -4   6   8      952.67     1087.99     74.63 o
  -3   6   8      407.55      428.79     36.59 o
  -2   6   8      110.27       77.59     16.48 o
  -1   6   8      902.24      916.31     39.87 o
   0   6   8      386.59      478.15     33.65 o
   1   6   8     2612.16     2774.50     56.28 o
   2   6   8      273.75      318.72     15.57 o
   3   6   8      420.75      444.28     22.76 o
   4   6   8      784.71      828.58     29.39 o
   5   6   8      853.89      984.81     28.29 o
   6   6   8      283.99      267.32     16.55 o
   7   6   8     1005.50     1061.72     49.54 o
   8   6   8      434.73      384.22     31.83 o
   9   6   8     1266.16     1221.34     83.39 o
  10   6   8      358.75      408.10     53.49 o
  11   6   8      456.43      491.06     64.44 o
  12   6   8     1015.22     1305.15    118.76 o
  -7   7   8       50.30       30.97     78.12 o
  -6   7   8      337.16      371.79     86.28 o
  -5   7   8      427.03      406.08     50.00 o
  -4   7   8      585.04      534.53     71.88 o
  -3   7   8        8.58      -11.03     15.59 o
  -2   7   8      247.97      241.59     33.01 o
  -1   7   8      196.46      159.27     25.49 o
   0   7   8      182.08      201.55     20.06 o
   1   7   8     1014.95      972.56     37.67 o
   2   7   8      415.75      392.97     18.14 o
   3   7   8      994.06     1021.02     34.20 o
   4   7   8        1.66        2.14      6.45 o
   5   7   8      632.85      623.14     25.38 o
   6   7   8      199.97      159.94     15.49 o
   7   7   8      844.21      913.21     51.58 o
   8   7   8        0.36        9.59     14.53 o
   9   7   8     2281.35     2461.63    120.45 o
  10   7   8      122.08       94.76     25.27 o
  11   7   8      727.54      787.55     66.54 o
  12   7   8        5.53       13.90     29.06 o
  -6   8   8        0.41      -60.35     46.98 o
  -5   8   8      197.25      118.95    102.34 o
  -4   8   8      229.15      242.50     73.83 o
  -3   8   8      401.74      436.39     59.74 o
  -2   8   8      655.80      599.21     62.26 o
  -1   8   8      507.86      417.20     48.25 o
   0   8   8     2339.36     2282.15     95.00 o
   1   8   8     1541.66     1612.12     58.35 o
   2   8   8     1971.76     2093.78     75.98 o
   3   8   8      207.28      132.33     25.29 o
   4   8   8      665.48      648.14     52.25 o
   5   8   8       10.55       14.96     18.31 o
   6   8   8      522.84      637.79     42.54 o
   7   8   8      145.07      110.74     28.02 o
   8   8   8     1241.39     1294.94     78.05 o
   9   8   8      298.85      304.95     58.12 o
  10   8   8      223.57      235.42     32.01 o
  11   8   8      239.61      155.41     27.80 o
  -5   9   8      407.11      547.98    175.20 o
  -4   9   8      192.11      229.00     49.45 o
  -3   9   8     1466.36     1376.08    100.91 o
  -2   9   8       54.90       20.70     26.69 o
  -1   9   8     1435.17     1407.36     94.23 o
   0   9   8        8.30        7.64     12.94 o
   1   9   8      673.02      746.60     39.94 o
   2   9   8      316.98      319.87     38.28 o
   3   9   8      543.20      694.90    108.24 o
   4   9   8       13.96       21.15     15.75 o
   5   9   8     1649.84     1691.52     92.57 o
   6   9   8      556.47      496.57     66.81 o
   7   9   8     2188.82     2109.17    121.40 o
   8   9   8     1429.62     1349.17     87.73 o
   9   9   8     1050.50      991.14    114.76 o
  10   9   8      161.24      139.43     33.48 o
  -4  10   8      728.28      477.59    108.24 o
  -3  10   8        3.98        9.01     24.59 o
  -2  10   8      834.92      953.30     82.23 o
  -1  10   8      709.64      615.49     63.74 o
   0  10   8      773.27      786.24    123.58 o
   1  10   8      404.46      448.78     52.03 o
   2  10   8      140.85      142.77     58.96 o
   3  10   8     1769.16     1574.69    169.72 o
   4  10   8      319.67      282.91     58.13 o
   5  10   8      623.16      653.25     84.69 o
   6  10   8      164.74       98.84     60.86 o
   7  10   8      513.34      583.06     50.44 o
   8  10   8       40.06       43.27     44.64 o
   9  10   8      721.08      655.54    126.56 o
  10  10   8       15.61       -3.06     22.94 o
  -2  11   8      911.18      913.06    180.67 o
  -1  11   8      511.17      321.28     90.97 o
   0  11   8      887.25     1150.11    102.19 o
   1  11   8      213.37      216.96     93.07 o
   2  11   8     1167.92     1294.20    178.99 o
   3  11   8      220.54      189.10     72.02 o
   4  11   8     1152.87     1339.72    238.37 o
   5  11   8       79.92       23.02     31.75 o
   6  11   8     1126.72     1059.87    140.45 o
   7  11   8      405.20      394.75     68.22 o
   8  11   8      366.18      335.97     59.32 o
   9  11   8       68.69       38.00     32.77 o
   0  12   8      105.24      100.23    114.55 o
   1  12   8      574.67      586.66     74.75 o
   2  12   8       38.03      -53.49     70.33 o
   3  12   8     1514.66     1444.97    203.00 o
   4  12   8        6.39       22.67     37.84 o
   5  12   8      174.04      107.29     47.25 o
   6  12   8      104.83       55.74     41.23 o
   7  12   8       26.45       43.17     39.20 o
   8  12   8      332.36      352.69     78.42 o
   3  13   8      775.49      602.31    118.60 o
   4  13   8       21.87      -12.08     45.56 o
   5  13   8      369.13      339.88     87.98 o
   6  13   8      191.43      112.45     68.88 o
  -6 -10   9        0.38       48.01     90.13 o
  -5 -10   9      348.65      558.45    144.03 o
  -4 -10   9       32.64       12.21     82.97 o
  -3 -10   9     1041.96     1061.66    256.06 o
  -2 -10   9      377.07      369.77    133.93 o
  -1 -10   9      202.19      143.61    115.40 o
  -8  -9   9      305.96      236.27    112.87 o
  -7  -9   9      294.58      248.90    100.66 o
  -6  -9   9       85.78       86.34     77.91 o
  -5  -9   9      390.92      299.02     93.07 o
  -4  -9   9        9.26       64.86     51.38 o
  -3  -9   9      360.99      393.98     66.96 o
  -2  -9   9       78.10      159.54     46.43 o
  -1  -9   9      586.80      609.66     79.90 o
   0  -9   9      341.89      234.76     56.84 o
   1  -9   9      480.81      556.17     76.67 o
   2  -9   9      379.61      448.11    140.24 o
  -9  -8   9        5.96      -19.79     72.44 o
  -8  -8   9      464.36      427.47    114.97 o
  -7  -8   9      144.12       76.65     69.91 o
  -6  -8   9     1138.30     1160.30    104.79 o
  -5  -8   9       30.89       52.41     28.24 o
  -4  -8   9      910.18      899.62     56.01 o
  -3  -8   9      513.89      482.67     86.47 o
  -2  -8   9      831.64      977.64     71.65 o
  -1  -8   9      263.55      356.44     49.20 o
   0  -8   9      182.78      185.18     63.80 o
   1  -8   9     1046.24     1189.79     90.34 o
   2  -8   9       80.89       85.78     33.38 o
   3  -8   9     1288.37     1370.05    133.91 o
   4  -8   9       31.04      -13.90     74.12 o
  -9  -7   9      326.72      186.99     88.02 o
  -8  -7   9      561.48      519.70    110.34 o
  -7  -7   9      576.69      496.96    101.50 o
  -6  -7   9     1280.84     1325.72    107.68 o
  -5  -7   9       50.48       34.88     25.16 o
  -4  -7   9     1525.06     1564.81     94.95 o
  -3  -7   9       39.77       37.15     16.40 o
  -2  -7   9     1415.27     1477.06     79.75 o
  -1  -7   9       61.55       37.97     20.83 o
   0  -7   9     1137.42     1048.57     76.20 o
   1  -7   9      164.37      176.41     38.90 o
   2  -7   9     1339.07     1300.09    112.17 o
   3  -7   9      545.11      471.06     72.02 o
   4  -7   9      969.32      993.23    109.42 o
   5  -7   9      277.17      270.38    121.71 o
 -10  -6   9       80.22      -23.16     81.70 o
  -9  -6   9     3064.66     3044.28    158.29 o
  -8  -6   9        4.08        5.85     20.33 o
  -7  -6   9     1438.40     1368.32    147.82 o
  -6  -6   9       19.16        4.21     29.06 o
  -5  -6   9     2980.30     3182.69    174.78 o
  -4  -6   9      164.06      208.97     24.90 o
  -3  -6   9     1604.71     1740.06     93.74 o
  -2  -6   9      377.96      418.24     37.99 o
  -1  -6   9      196.18      176.94     25.06 o
   0  -6   9     1015.60      975.31     59.36 o
   1  -6   9      405.36      362.47     38.79 o
   2  -6   9     1909.28     2116.93     89.02 o
   3  -6   9      459.98      467.43     47.31 o
   4  -6   9     1642.35     1703.29    102.28 o
   5  -6   9      127.87      145.01     36.53 o
   6  -6   9     1037.68      995.18    153.72 o
 -10  -5   9     1489.56     1183.11    190.99 o
  -9  -5   9       60.24       52.90     36.22 o
  -8  -5   9     1370.56     1522.15    103.42 o
  -7  -5   9      253.62      237.55    110.76 o
  -6  -5   9     1157.36     1078.51    113.08 o
  -5  -5   9      223.69      283.86     66.12 o
  -4  -5   9      457.92      496.34     56.17 o
  -3  -5   9      298.00      274.06     25.81 o
  -2  -5   9       55.66       48.16     11.43 o
  -1  -5   9      351.65      357.06     25.04 o
   0  -5   9        3.78       15.53      9.16 o
   1  -5   9     3076.14     3202.89    116.28 o
   2  -5   9       39.23       27.84     14.45 o
   3  -5   9     3235.93     3617.10    120.27 o
   4  -5   9       52.10       51.56     20.06 o
   5  -5   9      711.76      562.00     59.19 o
   6  -5   9        2.53       14.50     22.78 o
   7  -5   9      316.35      257.75     78.76 o
 -10  -4   9     1202.81     1300.98    119.05 o
  -9  -4   9      982.16      872.75     88.92 o
  -8  -4   9     2018.22     2009.36    120.08 o
  -7  -4   9      166.36      161.42     63.59 o
  -6  -4   9     1177.20     1085.61     86.13 o
  -5  -4   9      123.73       75.01     17.52 o
  -4  -4   9      644.86      691.48     40.76 o
  -3  -4   9        9.07       10.22      7.98 o
  -2  -4   9      449.70      518.14     29.34 o
  -1  -4   9      469.88      460.81     27.80 o
   0  -4   9     1977.88     2113.56     81.93 o
   1  -4   9       21.19       18.91     10.52 o
   2  -4   9      268.61      292.17     26.99 o
   3  -4   9       31.84       22.52     12.35 o
   4  -4   9      262.60      178.58     23.55 o
   5  -4   9      297.29      299.59     35.21 o
   6  -4   9        4.05       -6.55     18.77 o
   7  -4   9      535.92      611.99     78.18 o
   8  -4   9       16.54      -12.63     66.54 o
 -10  -3   9       64.58       28.47     66.33 o
  -9  -3   9     1307.61     1419.85    159.83 o
  -8  -3   9       58.52       96.07     31.87 o
  -7  -3   9      812.64      863.10     81.41 o
  -6  -3   9      434.11      396.87     43.00 o
  -5  -3   9     2135.64     2334.27     80.42 o
  -4  -3   9      373.29      356.65     27.42 o
  -3  -3   9      231.43      210.56     21.50 o
  -2  -3   9     1016.68      991.11     43.15 o
  -1  -3   9       96.42      109.26     12.29 o
   0  -3   9     3284.62     3478.53     76.35 o
   1  -3   9      134.78      135.86     17.19 o
   2  -3   9      313.27      303.12     26.34 o
   3  -3   9       34.86       32.03     10.92 o
   4  -3   9      151.25      159.49     24.20 o
   5  -3   9       21.85       15.63     13.09 o
   6  -3   9      365.15      428.07     41.97 o
   7  -3   9      135.96      114.27     29.19 o
   8  -3   9      112.79       97.97     30.53 o
   9  -3   9      407.28      291.86    119.19 o
 -10  -2   9      720.55      803.28    103.94 o
  -9  -2   9       47.04       25.65     23.72 o
  -8  -2   9      542.70      566.22    142.98 o
  -7  -2   9      184.49       85.14     29.52 o
  -6  -2   9      106.35      101.57     22.88 o
  -5  -2   9     1258.93     1272.58     48.93 o
  -4  -2   9      166.14      192.53     20.19 o
  -3  -2   9      624.53      585.01     31.68 o
  -2  -2   9      500.14      520.12     26.18 o
  -1  -2   9     1584.20     1920.08     47.37 o
   0  -2   9      287.60      286.76     26.57 o
   1  -2   9      830.07      930.13     36.20 o
   2  -2   9     1065.12     1039.31     41.69 o
   3  -2   9      125.84      118.84     15.86 o
   4  -2   9     1447.43     1571.23     52.65 o
   5  -2   9        9.45       -5.11      9.27 o
   6  -2   9     1174.25     1185.66     60.97 o
   7  -2   9       20.69       14.99     15.46 o
   8  -2   9      677.52      738.16     56.01 o
   9  -2   9      232.86      285.53     60.40 o
 -10  -1   9      506.48      467.20     86.69 o
  -9  -1   9      170.20      104.66     37.77 o
  -8  -1   9      135.33      181.84     42.70 o
  -7  -1   9        0.17       -0.48     12.07 o
  -6  -1   9      995.26      995.49     79.27 o
  -5  -1   9      228.62      216.79     21.96 o
  -4  -1   9      428.41      408.35     26.86 o
  -3  -1   9     3199.77     3559.63     65.24 o
  -2  -1   9      373.47      453.89     22.80 o
  -1  -1   9     3862.54     4028.79     73.81 o
   0  -1   9      189.36      128.72     13.13 o
   1  -1   9       13.56       16.44      6.67 o
   2  -1   9       32.10       44.87      8.53 o
   3  -1   9     1088.90     1110.51     40.82 o
   4  -1   9      823.52      797.78     37.58 o
   5  -1   9      782.21      875.24     36.51 o
   6  -1   9      592.56      517.20     32.97 o
   7  -1   9      437.73      480.29     39.05 o
   8  -1   9     1161.45     1137.83     94.98 o
   9  -1   9      889.49      956.63     93.77 o
  10  -1   9     1396.70     1434.10    129.99 o
 -10   0   9       24.35       46.23     36.98 o
  -9   0   9        2.30      -19.01     19.90 o
  -8   0   9      427.76      415.84     53.94 o
  -7   0   9       14.51       -0.67     16.87 o
  -6   0   9      624.75      697.60     47.89 o
  -5   0   9      186.24      145.35     27.27 o
  -4   0   9     2368.68     2558.19     70.10 o
  -3   0   9        3.84        5.49      6.10 o
  -2   0   9     4087.55     4225.86     70.70 o
  -1   0   9        0.35       -1.75      5.52 o
   0   0   9      539.58      520.26     24.04 o
   1   0   9     1155.86     1234.42     33.29 o
   2   0   9     1180.31     1151.55     31.70 o
   3   0   9     2825.63     3076.61     70.63 o
   4   0   9      293.19      324.60     23.92 o
   5   0   9     2591.81     2769.50     71.89 o
   6   0   9       15.90        7.78      7.45 o
   7   0   9     3177.71     3120.79    143.80 o
   8   0   9      165.94       81.31     27.83 o
   9   0   9     2071.21     1871.61    119.43 o
  10   0   9        0.68       33.32     47.07 o
 -10   1   9       10.32      -32.28     35.46 o
  -9   1   9      234.24      123.04     35.76 o
  -8   1   9      312.33      283.74     46.86 o
  -7   1   9      231.85      247.85     47.84 o
  -6   1   9       31.09       23.76     12.09 o
  -5   1   9     1082.21     1056.34     51.96 o
  -4   1   9     1721.83     1785.20     81.63 o
  -3   1   9     2611.54     2679.75     67.17 o
  -2   1   9     4889.42     5138.92     88.40 o
  -1   1   9      606.10      540.97     25.32 o
   0   1   9     2384.19     2507.46     47.67 o
   1   1   9       23.35       17.02      6.07 o
   2   1   9     7080.85     7262.93    107.46 o
   3   1   9     1745.32     1737.41     43.63 o
   4   1   9     5060.20     5290.48     96.91 o
   5   1   9      854.46      722.66     25.56 o
   6   1   9     2258.88     2248.96     73.21 o
   7   1   9      455.53      454.67     52.05 o
   8   1   9     1531.77     1618.46    163.20 o
   9   1   9      126.93      148.58     46.75 o
  10   1   9      595.83      653.47     83.02 o
  11   1   9      161.62      336.48     74.14 o
 -10   2   9       64.18       84.55     73.28 o
  -9   2   9      347.69      497.25    118.99 o
  -8   2   9      962.64      840.66     81.18 o
  -7   2   9     1219.81     1196.36     82.19 o
  -6   2   9      269.58      298.46     42.86 o
  -5   2   9     1820.36     1797.21     63.04 o
  -4   2   9       34.22       22.87      8.38 o
  -3   2   9     2655.01     2823.52     88.50 o
  -2   2   9       98.80      137.06     14.67 o
  -1   2   9     2526.48     2400.32     53.59 o
   0   2   9     3540.44     4146.35     69.66 o
   1   2   9     5222.05     5410.60     81.49 o
   2   2   9      822.22      818.44     25.00 o
   3   2   9     5030.02     5164.92     84.15 o
   4   2   9     1704.73     1746.87     39.53 o
   5   2   9     1444.25     1531.11     47.95 o
   6   2   9     3336.71     3397.36     93.44 o
   7   2   9     1389.99     1363.23    134.56 o
   8   2   9      809.02      852.36    103.81 o
   9   2   9      137.64       56.55     22.46 o
  10   2   9      706.88      879.08     82.98 o
  11   2   9        6.83       28.25     50.12 o
  -9   3   9       63.86       74.84     56.13 o
  -8   3   9     1970.36     1934.64    123.38 o
  -7   3   9       43.59       28.62     18.71 o
  -6   3   9     2469.60     2348.61     99.61 o
  -5   3   9       39.19       40.53     14.71 o
  -4   3   9     2083.04     2279.05     71.20 o
  -3   3   9      249.99      218.08     21.46 o
  -2   3   9     2548.03     2630.82     61.26 o
  -1   3   9     1127.05     1087.31     40.85 o
   0   3   9     2021.68     2039.84     45.32 o
   1   3   9     1766.95     1724.37     42.77 o
   2   3   9        2.81        5.92      4.41 o
   3   3   9     3906.46     4054.09     67.11 o
   4   3   9      254.79      278.82     19.04 o
   5   3   9     3604.34     3521.92     75.28 o
   6   3   9      928.78     1093.60     77.16 o
   7   3   9     2041.15     2158.12     96.12 o
   8   3   9       13.98        6.69     13.56 o
   9   3   9      330.24      227.86     39.04 o
  10   3   9        1.20       -4.99     25.48 o
  11   3   9      421.47      510.91     71.67 o
  -9   4   9     1794.23     1872.03    179.51 o
  -8   4   9      239.98      182.64     61.50 o
  -7   4   9      987.01     1017.52     92.23 o
  -6   4   9     1624.66     1762.20     93.54 o
  -5   4   9      284.62      207.37     28.53 o
  -4   4   9     2713.74     2944.02     86.71 o
  -3   4   9      495.81      518.38     34.56 o
  -2   4   9     2459.92     2572.99     66.66 o
  -1   4   9       49.39       27.97      8.96 o
   0   4   9     4554.32     4834.86     85.31 o
   1   4   9      259.14      291.80     20.14 o
   2   4   9     1775.39     1790.22     40.31 o
   3   4   9     1056.95     1147.08     37.24 o
   4   4   9     2089.70     2078.69     50.39 o
   5   4   9     1826.98     1856.37     66.24 o
   6   4   9     3856.06     3932.08     93.17 o
   7   4   9        2.36        6.70      8.35 o
   8   4   9      108.39       61.95     28.01 o
   9   4   9      419.61      422.81     44.73 o
  10   4   9      168.50      139.61     32.89 o
  11   4   9      917.19      956.43     80.34 o
  -8   5   9       55.27      -25.45     42.94 o
  -7   5   9      824.77      813.65     87.92 o
  -6   5   9       49.09       43.25     22.09 o
  -5   5   9      352.98      357.00     45.71 o
  -4   5   9       20.62        3.67     14.03 o
  -3   5   9     1267.52     1429.90     55.93 o
  -2   5   9      187.58      131.24     18.45 o
  -1   5   9      673.28      727.97     37.97 o
   0   5   9      811.81      872.01     35.35 o
   1   5   9     1142.21     1220.18     35.29 o
   2   5   9     1348.31     1480.01     37.81 o
   3   5   9     1437.78     1466.33     40.34 o
   4   5   9     1863.68     1970.08     50.73 o
   5   5   9      154.54      106.55     13.34 o
   6   5   9      420.62      466.78     25.36 o
   7   5   9       69.00       50.52     16.78 o
   8   5   9      210.89      238.40     28.48 o
   9   5   9      392.76      400.93     73.49 o
  10   5   9      241.03      282.53     42.75 o
  11   5   9      274.28      334.46     47.04 o
  -7   6   9      295.38      187.04     50.18 o
  -6   6   9       81.99       89.11     68.06 o
  -5   6   9      325.90      313.75     44.33 o
  -4   6   9      241.87      204.20     57.64 o
  -3   6   9      846.81      801.31     62.98 o
  -2   6   9       11.22       15.06      9.70 o
  -1   6   9      567.00      637.40     37.02 o
   0   6   9      158.36      151.87     19.44 o
   1   6   9      176.58      190.63     19.22 o
   2   6   9      100.17       87.70      9.26 o
   3   6   9     1147.66     1219.94     38.43 o
   4   6   9      366.84      369.91     21.37 o
   5   6   9      204.03      179.52     14.71 o
   6   6   9      109.85      146.99     13.91 o
   7   6   9       86.05       72.23     15.71 o
   8   6   9      953.02     1084.89     78.76 o
   9   6   9       13.32       26.95     18.11 o
  10   6   9     1974.28     2324.76    138.56 o
  11   6   9      190.04      209.88     37.40 o
  -7   7   9       61.63      102.86     63.71 o
  -6   7   9      780.13      894.17     95.41 o
  -5   7   9       33.84       14.83     23.01 o
  -4   7   9      163.93      100.23     24.19 o
  -3   7   9        5.51       -0.33     14.04 o
  -2   7   9      742.06      746.63     65.81 o
  -1   7   9      707.15      753.17     53.86 o
   0   7   9       41.26       16.88      8.47 o
   1   7   9      638.35      651.96     39.96 o
   2   7   9       38.42       21.88      7.20 o
   3   7   9      720.32      793.18     33.42 o
   4   7   9       30.06       49.32     11.28 o
   5   7   9     1597.26     1847.06     51.42 o
   6   7   9        0.32       -2.45      6.76 o
   7   7   9      655.25      653.14     71.69 o
   8   7   9       68.80       32.28     23.58 o
   9   7   9     2060.29     2144.08    118.34 o
  10   7   9      117.04      134.77     31.59 o
  11   7   9      173.81      151.61     34.96 o
  -6   8   9      166.65      126.65     65.28 o
  -5   8   9        2.89        4.26     31.05 o
  -4   8   9      292.62      404.73     59.67 o
  -3   8   9        1.30        8.77     18.10 o
  -2   8   9       99.04      103.98     26.39 o
  -1   8   9        1.42       15.14     14.59 o
   0   8   9     1672.85     1833.58     94.97 o
   1   8   9       59.56       42.71     12.74 o
   2   8   9      135.95      137.67     17.50 o
   3   8   9      277.08      245.92     44.68 o
   4   8   9      564.49      597.45     52.39 o
   5   8   9     1113.22     1301.53     92.67 o
   6   8   9      260.02      235.23     24.02 o
   7   8   9     2118.64     2218.67     85.92 o
   8   8   9      110.93      132.26     27.80 o
   9   8   9     1347.85     1536.17     90.55 o
  10   8   9       28.48        6.74     17.69 o
  11   8   9      995.70     1158.59     80.02 o
  -5   9   9      318.40      315.44    106.97 o
  -4   9   9      418.38      409.51     61.62 o
  -3   9   9      451.51      510.51     85.95 o
  -2   9   9      160.58      102.73     41.39 o
  -1   9   9      329.20      266.35     39.44 o
   0   9   9      591.91      618.35     53.52 o
   1   9   9       11.95        4.78     11.12 o
   2   9   9     1376.80     1556.14     86.69 o
   3   9   9        0.45      -39.90     31.80 o
   4   9   9      943.75      749.14     87.19 o
   5   9   9      578.35      596.52     98.53 o
   6   9   9     3769.90     4127.07    201.16 o
   7   9   9      116.22      104.32     16.98 o
   8   9   9      953.99      900.67     73.31 o
   9   9   9      239.58      254.62     42.75 o
  10   9   9     1221.07     1227.48     80.48 o
  11   9   9      458.14      295.23     41.27 o
  -4  10   9      241.75      221.53     96.86 o
  -3  10   9      928.08      948.97    106.31 o
  -2  10   9        5.79       17.19     24.12 o
  -1  10   9     1417.93     1486.24    127.26 o
   0  10   9        5.18       28.82     18.53 o
   1  10   9      771.32      840.15    196.47 o
   2  10   9        9.01       28.64     39.59 o
   3  10   9     1253.08     1266.06    156.67 o
   4  10   9      261.23      213.84     52.64 o
   5  10   9     1027.18     1075.98    107.23 o
   6  10   9       95.14       82.37     32.10 o
   7  10   9      883.87      791.43     83.77 o
   8  10   9      583.15      590.62     47.55 o
   9  10   9      649.03      651.47     71.60 o
  10  10   9      260.14      244.68     43.09 o
  -2  11   9      829.20      679.74    160.88 o
  -1  11   9      420.92      720.59    158.35 o
   0  11   9      939.89      966.56    238.79 o
   1  11   9      487.54      471.33     93.71 o
   2  11   9      542.26      491.48    112.45 o
   3  11   9     2141.56     2176.09    205.10 o
   4  11   9     1444.62     1463.24    204.05 o
   5  11   9     1708.00     1895.86    145.38 o
   6  11   9       42.87       86.84     34.36 o
   7  11   9     1023.85      977.80    103.47 o
   8  11   9       27.48        8.82     28.95 o
   9  11   9      696.07      670.75     77.26 o
   0  12   9      606.49      496.54    170.57 o
   1  12   9        8.36       54.33     88.02 o
   2  12   9      803.36      719.75    168.88 o
   3  12   9       15.46       -3.37     41.93 o
   4  12   9     1151.31     1160.73    143.89 o
   5  12   9      155.78       85.74     54.47 o
   6  12   9      317.15      251.84     72.06 o
   7  12   9       75.44       48.56     48.05 o
   8  12   9      461.33      432.66     88.52 o
   4  13   9       28.93       69.79     65.91 o
   5  13   9       69.61       78.67     52.10 o
  -3 -10  10       58.07      223.21    114.97 o
  -7  -9  10       74.89      206.79    106.55 o
  -6  -9  10        6.54       20.22     82.12 o
  -5  -9  10      523.79      595.09    141.51 o
  -4  -9  10      348.12      409.36    121.71 o
  -3  -9  10      368.60      421.98     61.13 o
  -2  -9  10      196.10      221.17     50.11 o
  -1  -9  10      347.43      453.16    101.92 o
   0  -9  10      262.35      390.83     93.92 o
   1  -9  10        0.78       69.07     62.75 o
  -8  -8  10      359.35      208.89    100.23 o
  -7  -8  10      349.27      334.82    106.55 o
  -6  -8  10      128.30      217.74     88.44 o
  -5  -8  10      253.76      418.63     95.60 o
  -4  -8  10       61.63       63.86     31.37 o
  -3  -8  10     1443.66     1600.47    133.93 o
  -2  -8  10        0.21       24.53     30.82 o
  -1  -8  10      754.70      787.37     97.50 o
   0  -8  10      194.20      133.26     42.83 o
   1  -8  10      759.13      658.92     67.74 o
   2  -8  10      788.37      754.16    143.40 o
   3  -8  10     1175.48     1221.76    194.15 o
  -9  -7  10       17.78      141.51     99.81 o
  -8  -7  10      686.02      793.03    144.03 o
  -7  -7  10      151.13      115.82     58.54 o
  -6  -7  10      727.14      939.59    134.77 o
  -5  -7  10      540.02      361.35     81.70 o
  -4  -7  10      348.28      423.57     59.38 o
  -3  -7  10      109.74       92.35     49.06 o
  -2  -7  10      347.91      335.09     61.08 o
  -1  -7  10      260.32      224.56     56.26 o
   0  -7  10      107.50      148.47     30.60 o
   1  -7  10     1003.67     1090.39     83.72 o
   2  -7  10      724.41      695.21     69.98 o
   3  -7  10     2409.63     2456.60    152.02 o
   4  -7  10       14.67       28.05     83.60 o
  -9  -6  10      418.95      500.03     71.81 o
  -8  -6  10       99.68       56.68     32.01 o
  -7  -6  10      425.09      313.34     80.02 o
  -6  -6  10     1100.86     1243.24    144.46 o
  -5  -6  10      579.65      531.49     98.97 o
  -4  -6  10     1264.71     1351.83     68.91 o
  -3  -6  10       11.68       -1.44     11.45 o
  -2  -6  10     1291.65     1387.27     67.35 o
  -1  -6  10        8.78       31.98     14.59 o
   0  -6  10     2029.64     2171.34    137.11 o
   1  -6  10     1547.72     1584.83     78.64 o
   2  -6  10     2337.81     2387.97     96.60 o
   3  -6  10      245.22      120.92     24.87 o
   4  -6  10      962.13      929.47     80.05 o
   5  -6  10      315.32      272.26     44.71 o
   6  -6  10      868.01      859.15    143.61 o
 -10  -5  10       45.98       42.25     37.06 o
  -9  -5  10     1089.93     1002.20    101.40 o
  -8  -5  10       35.99        7.45     21.68 o
  -7  -5  10      953.93      969.02     89.46 o
  -6  -5  10        1.57      -29.21     21.06 o
  -5  -5  10     1227.74     1309.78    142.77 o
  -4  -5  10      614.36      513.75     45.45 o
  -3  -5  10      611.00      518.40     38.92 o
  -2  -5  10      303.17      320.25     28.28 o
  -1  -5  10     1735.10     1694.40     60.90 o
   0  -5  10     1493.48     1506.68     87.17 o
   1  -5  10     6793.36     7415.68    201.82 o
   2  -5  10     1186.21     1222.51     68.71 o
   3  -5  10      561.96      527.74     48.74 o
   4  -5  10     1619.35     1552.17    100.51 o
   5  -5  10      555.35      540.07     63.04 o
   6  -5  10      584.79      572.22     83.54 o
   7  -5  10        1.71      -15.16     59.80 o
 -10  -4  10      894.91      729.11     96.41 o
  -9  -4  10      261.43      254.79     58.58 o
  -8  -4  10      756.43      813.48     86.04 o
  -7  -4  10      192.08      137.90     35.77 o
  -6  -4  10      173.34      209.15     41.66 o
  -5  -4  10      283.26      313.18     39.84 o
  -4  -4  10      116.41       91.85     20.29 o
  -3  -4  10      818.54      838.03     48.91 o
  -2  -4  10      369.02      382.17     25.55 o
  -1  -4  10     1234.25     1202.69     41.77 o
   0  -4  10       25.72       19.78     10.49 o
   1  -4  10     3186.62     3572.04     91.81 o
   2  -4  10        3.00       -1.40     10.02 o
   3  -4  10     1383.87     1323.09     60.79 o
   4  -4  10       77.85       56.94     16.38 o
   5  -4  10      745.77      740.06    112.69 o
   6  -4  10        3.03        4.62     29.29 o
   7  -4  10      561.00      530.23     97.50 o
   8  -4  10      283.61      317.55    116.66 o
 -10  -3  10      559.33      670.40     97.08 o
  -9  -3  10      708.65      856.60     95.70 o
  -8  -3  10      504.22      512.70     80.86 o
  -7  -3  10      706.59      646.24     76.56 o
  -6  -3  10     1453.07     1401.29    188.68 o
  -5  -3  10       70.27       51.87     17.97 o
  -4  -3  10     1092.65     1197.54     69.30 o
  -3  -3  10      122.26      106.20     15.55 o
  -2  -3  10     2443.85     2602.16     75.57 o
  -1  -3  10      338.73      282.92     40.34 o
   0  -3  10     1267.40     1363.30     39.91 o
   1  -3  10       84.11       62.24     12.93 o
   2  -3  10      103.25       90.38     18.48 o
   3  -3  10      188.76      193.61     32.96 o
   4  -3  10      773.92      827.03     48.16 o
   5  -3  10      338.24      325.39     35.50 o
   6  -3  10        1.63       14.26     17.52 o
   7  -3  10      139.17      131.39     30.25 o
   8  -3  10       25.89       52.84     61.70 o
 -10  -2  10       95.93       71.89     43.40 o
  -9  -2  10      708.31      996.30    134.14 o
  -8  -2  10       29.89       76.80     26.70 o
  -7  -2  10       64.43       62.12     28.89 o
  -6  -2  10       11.47       -4.07     14.53 o
  -5  -2  10        2.20        4.98     10.83 o
  -4  -2  10      528.88      556.70     38.66 o
  -3  -2  10     1706.87     1760.80     50.56 o
  -2  -2  10      677.07      647.59     34.49 o
  -1  -2  10     1047.78     1087.47     37.28 o
   0  -2  10     2288.12     2277.09     61.13 o
   1  -2  10     1110.98     1215.98     45.27 o
   2  -2  10       32.57       34.41      8.98 o
   3  -2  10       21.87       31.33      9.27 o
   4  -2  10      425.07      384.93     32.14 o
   5  -2  10       38.76       14.67     11.47 o
   6  -2  10       21.59       34.51     15.26 o
   7  -2  10      412.94      437.04     45.70 o
   8  -2  10      104.67      122.17     26.87 o
   9  -2  10       67.11       69.27     39.64 o
 -10  -1  10      148.97      165.41     66.19 o
  -9  -1  10        1.97      -20.08     22.11 o
  -8  -1  10      153.47      183.83     47.15 o
  -7  -1  10        1.28        1.76     19.16 o
  -6  -1  10        7.51       -7.83     13.21 o
  -5  -1  10     3639.17     3597.72    112.12 o
  -4  -1  10      140.17      121.02     16.65 o
  -3  -1  10     2327.99     2438.26     55.21 o
  -2  -1  10       52.19       30.81      8.01 o
  -1  -1  10      225.69      237.43     20.30 o
   0  -1  10      145.40      126.77     17.37 o
   1  -1  10       51.86       38.75      8.51 o
   2  -1  10      844.29      888.34     39.10 o
   3  -1  10       94.07       99.85     14.19 o
   4  -1  10       73.06       67.73     12.06 o
   5  -1  10       20.96       14.82      9.57 o
   6  -1  10     1022.36     1173.54     57.17 o
   7  -1  10        1.80       -6.65     12.36 o
   8  -1  10      468.82      522.64     68.63 o
   9  -1  10       26.75      -15.04     29.78 o
  10  -1  10     1016.88     1200.70    122.47 o
 -10   0  10      280.47      267.45     87.66 o
  -9   0  10      218.24      157.59     41.41 o
  -8   0  10      115.04       95.75     39.77 o
  -7   0  10       15.62       -8.92     16.71 o
  -6   0  10      852.09     1013.17     76.06 o
  -5   0  10       20.39        9.44      9.91 o
  -4   0  10      404.05      390.98     29.72 o
  -3   0  10      570.83      554.97     33.90 o
  -2   0  10       37.53       28.71      7.61 o
  -1   0  10      173.47      162.92     15.34 o
   0   0  10       55.41       37.51      8.88 o
   1   0  10     1172.51     1232.67     44.28 o
   2   0  10      279.60      238.87     17.78 o
   3   0  10     2169.52     2186.10     55.41 o
   4   0  10      101.69       81.96     11.72 o
   5   0  10      612.91      598.99     33.55 o
   6   0  10      101.46       61.77     12.33 o
   7   0  10     3469.18     3270.06    149.97 o
   8   0  10      297.74      214.30     40.63 o
   9   0  10      270.90      346.93     60.16 o
  10   0  10      141.17      120.41     59.80 o
 -10   1  10        0.30       32.79     57.07 o
  -9   1  10       82.18      102.84     36.31 o
  -8   1  10       10.74       27.38     22.80 o
  -7   1  10       20.29       24.57     15.60 o
  -6   1  10     1347.26     1265.86     74.11 o
  -5   1  10     1243.90     1172.66     56.91 o
  -4   1  10     1685.24     1840.79     68.89 o
  -3   1  10       38.01       32.00      8.76 o
  -2   1  10      402.65      419.88     25.16 o
  -1   1  10      959.99      909.90     34.30 o
   0   1  10      219.76      184.35     17.24 o
   1   1  10      267.58      268.78     20.28 o
   2   1  10      552.42      533.21     26.58 o
   3   1  10     2484.35     2486.73     57.07 o
   4   1  10       50.82       32.36      8.51 o
   5   1  10      506.83      523.54     26.78 o
   6   1  10     1208.28     1289.67     65.88 o
   7   1  10     1370.11     1450.42     89.15 o
   8   1  10       46.15       23.99     16.61 o
   9   1  10     1160.88     1183.35     93.35 o
  10   1  10      149.32      222.05     59.99 o
  -9   2  10       76.27       55.62     58.05 o
  -8   2  10       51.60       28.90     29.03 o
  -7   2  10     1316.45     1244.18     79.75 o
  -6   2  10      714.15      720.77     60.19 o
  -5   2  10     2336.68     2410.62     86.11 o
  -4   2  10     1043.02     1043.70     49.75 o
  -3   2  10      787.15      730.31     35.23 o
  -2   2  10     1430.59     1573.16     49.59 o
  -1   2  10     2183.07     2320.83     68.43 o
   0   2  10     3183.75     3396.58     62.54 o
   1   2  10        5.65        9.76      5.41 o
   2   2  10     5761.59     5789.19     99.86 o
   3   2  10      547.00      550.60     25.84 o
   4   2  10     4428.85     4676.16     81.40 o
   5   2  10      420.81      361.22     25.55 o
   6   2  10     2697.60     2800.60     97.97 o
   7   2  10       45.60        3.68     40.64 o
   8   2  10     1843.02     1930.88    104.10 o
   9   2  10      583.63      612.06     64.12 o
  10   2  10      769.66      924.25     89.46 o
  11   2  10       63.05       76.26     53.30 o
  -9   3  10      450.14      411.02    100.03 o
  -8   3  10      299.61      278.91     66.45 o
  -7   3  10      811.90      787.70     69.08 o
  -6   3  10     1142.90     1273.19     80.52 o
  -5   3  10      280.78      259.86     30.77 o
  -4   3  10       64.64       67.61     15.09 o
  -3   3  10     1448.10     1441.18     52.23 o
  -2   3  10       35.58       35.71     12.70 o
  -1   3  10     2428.12     2475.59     58.04 o
   0   3  10      390.13      315.31     20.18 o
   1   3  10     2691.34     2637.56     52.92 o
   2   3  10     1204.01     1231.11     32.28 o
   3   3  10     4429.55     4668.31     77.81 o
   4   3  10     1251.20     1194.95     59.73 o
   5   3  10     7356.36     7464.50    138.37 o
   6   3  10     1603.95     1651.40     67.49 o
   7   3  10     1102.69     1171.13     70.54 o
   8   3  10      824.37      890.92     66.34 o
   9   3  10      854.20      697.28     63.68 o
  10   3  10      436.61      377.47     76.65 o
  11   3  10       16.45       -4.41     40.55 o
  -8   4  10     1505.38     1911.07    167.81 o
  -7   4  10        0.02        3.82     19.82 o
  -6   4  10     1403.16     1547.28    106.16 o
  -5   4  10       77.64       57.68     17.61 o
  -4   4  10     1910.24     1969.29     79.29 o
  -3   4  10     1100.94     1152.95     49.34 o
  -2   4  10     1666.18     1898.20     57.45 o
  -1   4  10      981.65      945.03     47.21 o
   0   4  10      823.77      751.18     31.79 o
   1   4  10     9296.92    10008.97    154.39 o
   2   4  10     2670.21     2919.03     84.29 o
   3   4  10     3836.87     3838.75     66.38 o
   4   4  10     1244.73     1173.84     44.51 o
   5   4  10     1835.86     1888.95     72.36 o
   6   4  10      173.62      139.61     17.28 o
   7   4  10      341.46      302.21     37.00 o
   8   4  10        5.58       24.25     13.79 o
   9   4  10     1091.62     1147.97    140.88 o
  10   4  10      103.79      136.54     50.12 o
  11   4  10      661.82      754.89     78.17 o
  -8   5  10      413.31      402.26     89.69 o
  -7   5  10      743.05      750.10    109.58 o
  -6   5  10      459.63      438.05     93.13 o
  -5   5  10      504.83      484.45     52.78 o
  -4   5  10     1083.83     1206.01    112.59 o
  -3   5  10     1556.75     1585.05     65.20 o
  -2   5  10     4115.63     4494.51    107.40 o
  -1   5  10      342.42      355.22     30.48 o
   0   5  10     4105.88     4436.71    111.20 o
   1   5  10      197.01      172.53     15.71 o
   2   5  10     6427.32     6627.16    112.02 o
   3   5  10      341.13      322.33     23.53 o
   4   5  10     3405.81     3399.91     73.09 o
   5   5  10      104.31       83.25     14.28 o
   6   5  10      296.53      271.22     25.08 o
   7   5  10     1271.82     1297.25     65.44 o
   8   5  10     1284.09     1306.52    119.82 o
   9   5  10      477.24      468.34     79.39 o
  10   5  10      118.95      135.78     31.76 o
  11   5  10      235.57      240.58     43.51 o
  -7   6  10      562.24      545.86     79.50 o
  -6   6  10        1.79       -7.26     21.18 o
  -5   6  10     1330.37     1389.29     91.11 o
  -4   6  10      156.71      109.49     26.62 o
  -3   6  10     1221.88     1366.96     97.26 o
  -2   6  10       25.73       22.05     15.99 o
  -1   6  10      389.30      379.78     30.59 o
   0   6  10      637.12      713.08     37.02 o
   1   6  10     5407.83     5787.62    128.66 o
   2   6  10     1003.56      993.27     32.28 o
   3   6  10      539.00      515.30     36.36 o
   4   6  10     1165.03     1320.23     48.93 o
   5   6  10        2.68        1.66      6.99 o
   6   6  10     1844.84     1970.02     85.20 o
   7   6  10       16.37        4.08     15.81 o
   8   6  10      988.44     1041.09     82.55 o
   9   6  10      284.19      245.93     31.50 o
  10   6  10      524.62      552.91     50.29 o
  11   6  10      258.18      255.94     42.87 o
  -6   7  10      483.56      704.82    109.15 o
  -5   7  10       12.12       50.61     35.38 o
  -4   7  10      579.01      658.25     75.80 o
  -3   7  10      879.50      902.65     68.99 o
  -2   7  10       48.68        8.95     14.29 o
  -1   7  10     2001.10     2156.65     88.02 o
   0   7  10       43.84       23.62     12.45 o
   1   7  10     3891.03     4166.96    109.17 o
   2   7  10       74.60       80.24     11.52 o
   3   7  10     1767.52     1738.82     70.63 o
   4   7  10      136.96      128.49     19.52 o
   5   7  10        1.37        7.43     10.15 o
   6   7  10      391.28      334.46     33.38 o
   7   7  10     1026.18     1002.89     52.55 o
   8   7  10      754.30      685.99     42.38 o
   9   7  10        5.93      -14.74     18.53 o
  10   7  10      440.46      454.00     57.70 o
  11   7  10        3.00       14.08     29.48 o
  -5   8  10        0.01       13.97     42.10 o
  -4   8  10      645.51      641.32     74.36 o
  -3   8  10        8.10       34.07     21.33 o
  -2   8  10      392.55      481.37     56.69 o
  -1   8  10      291.10      238.28     38.80 o
   0   8  10     1474.13     1492.65     79.64 o
   1   8  10      101.30       69.57     18.36 o
   2   8  10       48.44       57.21     10.84 o
   3   8  10     1280.25     1521.78    113.59 o
   4   8  10       17.91       -2.43     14.24 o
   5   8  10     1191.75     1281.22     77.71 o
   6   8  10       21.05        4.88     11.11 o
   7   8  10     1572.59     1747.49     63.77 o
   8   8  10      299.72      296.45     30.02 o
   9   8  10      317.93      347.88     68.23 o
  10   8  10      651.46      829.67     71.60 o
  11   8  10      251.02      288.07     45.91 o
  -4   9  10      172.91      151.43     74.12 o
  -3   9  10       76.92       63.62     30.27 o
  -2   9  10      519.26      368.97     80.30 o
  -1   9  10        2.09       -9.16     16.69 o
   0   9  10     1370.57     1555.16     83.72 o
   1   9  10      708.54      671.36     80.59 o
   2   9  10      720.52      688.45     62.55 o
   3   9  10      416.97      239.64     50.30 o
   4   9  10      915.92     1231.69    138.35 o
   5   9  10     2306.52     2451.53    149.12 o
   6   9  10      976.23      886.37     99.43 o
   7   9  10      688.42      823.84     46.84 o
   8   9  10       83.94       65.44     20.04 o
   9   9  10     1537.73     1613.85    122.34 o
  10   9  10      212.80      134.21     43.17 o
  -3  10  10      480.96      479.44     78.12 o
  -2  10  10      686.13      822.76     79.77 o
  -1  10  10      141.17      112.49     43.99 o
   0  10  10      732.02      677.33     60.52 o
   1  10  10       10.94       16.06     20.14 o
   2  10  10      898.75      970.33    152.04 o
   3  10  10      142.73      138.16     49.67 o
   4  10  10     1799.07     1967.07    144.02 o
   5  10  10       77.62       18.20     28.23 o
   6  10  10     1469.41     1534.19    118.85 o
   7  10  10        3.31       27.26     24.70 o
   8  10  10     1456.95     1788.72    134.98 o
   9  10  10       97.36       50.77     36.22 o
  10  10  10     1165.71     1178.39    112.45 o
  -2  11  10        4.17       16.42     98.97 o
  -1  11  10      839.60      690.69    159.20 o
   0  11  10        4.32       32.97     37.43 o
   1  11  10     1218.57     1277.02     90.58 o
   2  11  10      112.05       95.18     58.12 o
   3  11  10     1066.57     1007.89    284.49 o
   4  11  10       23.40       31.15     51.59 o
   5  11  10      769.09      744.55    100.19 o
   6  11  10      358.55      399.97     70.32 o
   7  11  10      159.03      173.41     88.44 o
   8  11  10      316.45      299.74     59.87 o
   9  11  10      392.42      329.99     64.95 o
   0  12  10      427.88      416.52    156.67 o
   1  12  10      554.44      788.82    186.57 o
   2  12  10      912.24     1111.42    201.31 o
   3  12  10     1049.18     1026.54    136.22 o
   4  12  10       76.26       -9.35     40.91 o
   5  12  10      845.00      755.07    125.29 o
   6  12  10      248.09      146.28     59.18 o
   7  12  10      908.55     1005.23    123.74 o
  -5  -9  11      402.98      430.84    135.19 o
  -4  -9  11      186.61      293.96    122.98 o
  -3  -9  11      152.32      192.47    112.03 o
  -2  -9  11      465.88      577.82    150.77 o
  -1  -9  11       13.11       69.07     71.17 o
   0  -9  11      152.94      139.82     74.97 o
  -7  -8  11      204.75      282.59    106.55 o
  -6  -8  11        8.40       13.48     81.28 o
  -5  -8  11      831.40      670.47    139.82 o
  -4  -8  11       16.78       57.71     33.70 o
  -3  -8  11      267.40      276.07     58.33 o
  -2  -8  11      294.19      372.21     62.28 o
  -1  -8  11      330.07      253.34     56.26 o
   0  -8  11      493.42      593.12     82.04 o
   1  -8  11        2.64      -35.08     54.96 o
   2  -8  11      358.34      259.43    123.40 o
  -8  -7  11      410.38      623.30    144.03 o
  -7  -7  11      366.08      234.16    105.71 o
  -6  -7  11       86.48       44.22     47.17 o
  -5  -7  11      237.57      276.28     70.75 o
  -4  -7  11      136.38      165.31     38.25 o
  -3  -7  11      757.40      943.73     84.63 o
  -2  -7  11       47.90       28.96     29.74 o
  -1  -7  11      251.37      282.08     44.52 o
   0  -7  11        2.93      -11.20     34.01 o
   1  -7  11     1360.23     1262.21     91.67 o
   2  -7  11       36.04      -42.14     31.55 o
   3  -7  11     1503.01     1683.30    180.04 o
   4  -7  11      442.98      439.26    125.50 o
  -9  -6  11        1.59        0.38     27.91 o
  -8  -6  11      502.61      677.21    140.66 o
  -7  -6  11       23.61       73.28     47.59 o
  -6  -6  11      752.23      779.97    125.50 o
  -5  -6  11      115.74       38.75     42.54 o
  -4  -6  11      124.72      118.97     28.24 o
  -3  -6  11      759.74      707.34     58.03 o
  -2  -6  11      677.50      698.17     71.05 o
  -1  -6  11     1576.52     1602.14    116.72 o
   0  -6  11      250.36      264.43     47.04 o
   1  -6  11     3862.13     4289.06    159.25 o
   2  -6  11      181.97       87.11     33.17 o
   3  -6  11     1047.33      936.54    108.77 o
   4  -6  11      280.17      202.83     42.23 o
   5  -6  11      379.16      350.11     66.28 o
  -9  -5  11      470.31      287.06     79.39 o
  -8  -5  11      232.94      181.21     50.75 o
  -7  -5  11      460.15      486.34     68.91 o
  -6  -5  11      639.72      463.69     96.44 o
  -5  -5  11      131.98      106.13     47.59 o
  -4  -5  11     1201.66     1274.58     71.22 o
  -3  -5  11      307.39      284.86     36.17 o
  -2  -5  11     1897.34     1877.02     88.15 o
  -1  -5  11       40.99       13.92     13.57 o
   0  -5  11     3449.66     3582.52    116.33 o
   1  -5  11      114.79       98.55     21.52 o
   2  -5  11     2439.58     2571.49     99.63 o
   3  -5  11      162.79      140.02     26.60 o
   4  -5  11      803.91      829.70     71.46 o
   5  -5  11      250.35      304.27     47.79 o
   6  -5  11      484.14      560.13    113.71 o
  -9  -4  11      454.13      544.83     86.32 o
  -8  -4  11      209.88      126.97     74.12 o
  -7  -4  11     1036.91     1139.05    101.46 o
  -6  -4  11       42.64       48.39     22.50 o
  -5  -4  11      448.89      483.14     64.49 o
  -4  -4  11      213.88      203.81     30.73 o
  -3  -4  11     2862.56     3064.76    117.62 o
  -2  -4  11      143.67      105.94     18.84 o
  -1  -4  11     4020.71     4305.51    124.46 o
   0  -4  11     1131.18     1140.56     63.43 o
   1  -4  11     2726.02     2746.46     97.17 o
   2  -4  11      600.93      591.42     48.59 o
   3  -4  11      866.43      853.98     58.96 o
   4  -4  11       88.45       37.90     20.29 o
   5  -4  11      140.14      188.21     35.87 o
   6  -4  11      773.75      863.33     91.62 o
   7  -4  11      218.97      205.52     74.97 o
 -10  -3  11      862.96      936.35    142.14 o
  -9  -3  11      142.91      107.37     46.92 o
  -8  -3  11      637.26      749.26     96.65 o
  -7  -3  11       62.40       40.21     24.00 o
  -6  -3  11      877.19      904.09     87.48 o
  -5  -3  11     1345.83     1411.79     79.29 o
  -4  -3  11      519.06      526.32     50.76 o
  -3  -3  11     1147.83     1094.46     78.11 o
  -2  -3  11      784.81      838.38     45.69 o
  -1  -3  11     4329.05     4595.08    112.90 o
   0  -3  11       94.42       69.43     14.40 o
   1  -3  11     1766.60     1856.67     62.27 o
   2  -3  11      861.63      855.74     47.89 o
   3  -3  11      854.78      784.39     47.06 o
   4  -3  11       14.58       12.02     12.81 o
   5  -3  11     1367.18     1511.36     73.58 o
   6  -3  11       43.28       40.64     20.38 o
   7  -3  11      505.05      556.27     71.70 o
   8  -3  11       91.89      149.51     99.39 o
 -10  -2  11       22.26       86.25     63.08 o
  -9  -2  11      562.95      562.01    110.55 o
  -8  -2  11      709.30      786.16     92.04 o
  -7  -2  11       23.86       46.85     26.76 o
  -6  -2  11      418.59      257.88     48.29 o
  -5  -2  11        6.62       24.57     19.29 o
  -4  -2  11     3460.88     3861.32    102.94 o
  -3  -2  11      122.16       96.27     13.51 o
  -2  -2  11     2566.69     2658.84     72.14 o
  -1  -2  11        3.49        8.11      7.97 o
   0  -2  11     1654.90     1829.73     72.80 o
   1  -2  11        0.78       11.94      8.78 o
   2  -2  11      804.72      787.27     40.78 o
   3  -2  11       95.86       90.37     15.22 o
   4  -2  11      538.17      603.17     40.87 o
   5  -2  11      210.05      199.91     26.03 o
   6  -2  11      641.12      624.37     53.95 o
   7  -2  11      396.26      362.28     45.55 o
   8  -2  11      103.14       68.99     26.83 o
   9  -2  11      382.90      411.04    126.77 o
 -10  -1  11       11.86       10.70     43.97 o
  -9  -1  11      684.52      713.16    101.57 o
  -8  -1  11       13.40       13.02     25.91 o
  -7  -1  11      709.38      764.32     89.49 o
  -6  -1  11      226.89      205.78     37.19 o
  -5  -1  11     2788.51     2730.50    113.60 o
  -4  -1  11      170.58      106.47     20.69 o
  -3  -1  11      977.86     1032.14     61.47 o
  -2  -1  11      871.80      901.95     39.28 o
  -1  -1  11      732.86      868.81     38.40 o
   0  -1  11       34.77       24.77     10.82 o
   1  -1  11      380.76      270.31     29.99 o
   2  -1  11       12.26        4.96      7.69 o
   3  -1  11      132.83       97.89     14.65 o
   4  -1  11     1032.13     1031.28     68.95 o
   5  -1  11      362.93      298.93     31.80 o
   6  -1  11      145.09      122.76     23.34 o
   7  -1  11      125.89       72.51     19.39 o
   8  -1  11      407.95      523.89     83.60 o
   9  -1  11      304.36      235.97     58.89 o
  -9   0  11      135.37      114.19     58.28 o
  -8   0  11      515.72      501.28     64.24 o
  -7   0  11      799.10      637.92     82.96 o
  -6   0  11       55.62       74.24     31.74 o
  -5   0  11     1677.46     1762.67     78.23 o
  -4   0  11       10.53        9.03      8.94 o
  -3   0  11      561.35      566.52     35.78 o
  -2   0  11      126.39      113.41     15.53 o
  -1   0  11      948.02      972.89     40.06 o
   0   0  11        2.55       -9.47      6.49 o
   1   0  11     1071.25     1140.89     43.68 o
   2   0  11       65.67       51.21     13.37 o
   3   0  11      435.47      393.76     28.22 o
   4   0  11      743.55      763.81     42.97 o
   5   0  11     1090.20     1112.08     45.56 o
   6   0  11      804.12      829.86     47.12 o
   7   0  11       76.45       60.21     23.22 o
   8   0  11      736.64      700.87     76.53 o
   9   0  11        8.80       11.48     28.94 o
  10   0  11      277.34      272.70     69.68 o
  -9   1  11       44.87       48.09     55.87 o
  -8   1  11      444.91      487.38     62.73 o
  -7   1  11       25.41       19.67     20.10 o
  -6   1  11      925.67      858.29     64.44 o
  -5   1  11       29.63       31.63     15.55 o
  -4   1  11      140.77      130.03     18.85 o
  -3   1  11      604.94      601.20     38.32 o
  -2   1  11        5.33       -1.12      7.27 o
  -1   1  11        8.03        5.35      6.61 o
   0   1  11      146.26      142.39     15.88 o
   1   1  11     1058.28     1080.39     42.31 o
   2   1  11      443.96      480.96     28.71 o
   3   1  11      771.90      926.31     38.93 o
   4   1  11      933.45     1006.54     38.98 o
   5   1  11     3105.09     3361.49     81.01 o
   6   1  11       88.38       96.03     15.30 o
   7   1  11     1308.83     1428.76     90.25 o
   8   1  11       66.17       63.83     48.64 o
   9   1  11      158.32      149.77     38.93 o
  10   1  11      278.26      220.10     63.60 o
  -9   2  11      297.04      261.27     84.91 o
  -8   2  11       87.52       70.48     43.59 o
  -7   2  11      731.62      654.08     77.04 o
  -6   2  11      857.22      822.65     64.89 o
  -5   2  11      552.37      488.31     43.37 o
  -4   2  11        6.60        6.40      9.34 o
  -3   2  11       35.16       11.57     10.05 o
  -2   2  11     1708.87     1860.61     84.12 o
  -1   2  11       11.93       -5.74      7.24 o
   0   2  11     1583.37     1679.40     43.90 o
   1   2  11      923.48      945.15     32.81 o
   2   2  11     1841.03     2054.09     57.98 o
   3   2  11     2908.50     2982.27     65.38 o
   4   2  11      394.68      404.76     22.33 o
   5   2  11     1394.91     1538.53     50.98 o
   6   2  11      448.18      391.41     46.60 o
   7   2  11     1807.28     1829.67     99.15 o
   8   2  11       14.17       18.91     16.35 o
   9   2  11      203.94      326.45     51.13 o
  10   2  11        7.76       24.55     40.29 o
  -9   3  11      768.25     1002.73    142.77 o
  -8   3  11        9.25      -21.27     38.28 o
  -7   3  11      806.74      748.57    108.74 o
  -6   3  11      296.92      200.57     34.56 o
  -5   3  11      442.65      387.48     39.11 o
  -4   3  11      659.79      619.08     56.06 o
  -3   3  11      978.16      913.22     53.46 o
  -2   3  11      879.27      962.53     43.20 o
  -1   3  11      266.62      257.39     20.96 o
   0   3  11     2467.70     2359.42     60.55 o
   1   3  11      912.62      936.29     33.95 o
   2   3  11     2599.44     2724.82     54.71 o
   3   3  11      901.83      895.07     35.39 o
   4   3  11     4994.48     5362.56    101.98 o
   5   3  11     1326.42     1434.04     55.68 o
   6   3  11     2845.49     2971.66    121.80 o
   7   3  11       81.18       62.79     20.09 o
   8   3  11     1027.64     1038.30     81.91 o
   9   3  11      330.89      265.51     41.94 o
  10   3  11      899.41      916.02     84.80 o
  11   3  11      573.72      406.41    101.92 o
  -8   4  11      298.84      188.72     70.54 o
  -7   4  11      642.88      642.11     75.31 o
  -6   4  11      130.20      118.84     46.87 o
  -5   4  11     1153.28     1189.37     79.17 o
  -4   4  11        1.47       19.11     13.18 o
  -3   4  11     3146.90     3366.52     86.42 o
  -2   4  11       89.60       61.67     14.11 o
  -1   4  11     5707.68     6109.83    138.86 o
   0   4  11      439.78      453.64     28.91 o
   1   4  11     5325.73     5721.11    106.75 o
   2   4  11       44.71       25.75      7.18 o
   3   4  11     5396.20     5688.35     91.85 o
   4   4  11      875.76      831.44     35.92 o
   5   4  11      296.34      328.01     31.90 o
   6   4  11      860.36      807.66     76.23 o
   7   4  11      471.94      437.27     44.50 o
   8   4  11      255.55      188.25     31.15 o
   9   4  11      246.88      223.81     66.75 o
  10   4  11     1395.78     1586.95    210.79 o
  11   4  11      243.03      348.08     82.55 o
  -7   5  11        6.89       29.78     31.48 o
  -6   5  11     1489.25     1548.02    112.52 o
  -5   5  11        0.72       21.87     16.91 o
  -4   5  11      906.70     1013.33     72.82 o
  -3   5  11      693.91      751.03     60.65 o
  -2   5  11     4307.01     4543.20    140.56 o
  -1   5  11     4228.54     4401.37    103.08 o
   0   5  11     2736.59     2675.70     90.25 o
   1   5  11     3373.80     3711.21    113.58 o
   2   5  11     1174.83     1254.80     42.81 o
   3   5  11     3181.99     3205.79     60.14 o
   4   5  11      554.29      585.43     31.15 o
   5   5  11     1788.09     1729.46     64.13 o
   6   5  11       62.61       63.18     16.26 o
   7   5  11     1517.04     1578.19    132.03 o
   8   5  11       49.36       39.57     15.32 o
   9   5  11     1433.36     1303.34    108.87 o
  10   5  11        1.27       -7.16     23.58 o
  11   5  11      497.63      717.64    105.29 o
  -7   6  11      854.19      868.75    100.23 o
  -6   6  11      246.88      227.14     63.00 o
  -5   6  11      804.79      682.10     75.65 o
  -4   6  11     2144.20     2264.22    106.61 o
  -3   6  11      341.96      335.03     42.63 o
  -2   6  11      699.07      739.94     58.14 o
  -1   6  11      942.89      993.78     62.87 o
   0   6  11     5459.03     5728.86    132.36 o
   1   6  11       37.35       36.05     10.42 o
   2   6  11     2178.28     2265.77     57.24 o
   3   6  11        0.18        3.34     10.80 o
   4   6  11     2222.37     2280.85     78.38 o
   5   6  11      233.73      277.16     34.14 o
   6   6  11      783.51      704.34     49.16 o
   7   6  11      272.34      245.57     69.69 o
   8   6  11      283.90      288.90     36.27 o
   9   6  11      271.10      318.76     38.38 o
  10   6  11      273.58      257.52     43.80 o
  11   6  11      230.77      294.81     70.33 o
  -6   7  11       18.01       -6.42     44.64 o
  -5   7  11     1060.83     1217.80    121.02 o
  -4   7  11      139.44       78.34     29.36 o
  -3   7  11     3723.96     4087.40    162.92 o
  -2   7  11      953.20     1020.62     78.41 o
  -1   7  11     5220.06     5323.35    282.01 o
   0   7  11      256.44      280.51     74.54 o
   1   7  11     2112.78     2228.53     75.85 o
   2   7  11     1520.89     1732.39     54.65 o
   3   7  11       20.06       14.90     13.77 o
   4   7  11      114.18       78.58     27.97 o
   5   7  11      110.69       98.01     22.26 o
   6   7  11     1169.73     1199.35     65.39 o
   7   7  11       19.26       -7.89     13.82 o
   8   7  11      878.75      889.83     76.35 o
   9   7  11       25.20       15.76     17.40 o
  10   7  11       43.81       59.35     24.21 o
  11   7  11       43.84       34.11     46.75 o
  -5   8  11      650.54      672.34    108.50 o
  -4   8  11      867.93      720.91     81.67 o
  -3   8  11      959.19     1003.06     86.72 o
  -2   8  11      490.31      465.05     57.41 o
  -1   8  11      334.19      388.09     53.46 o
   0   8  11       50.96       31.65     15.41 o
   1   8  11      585.20      560.75     77.78 o
   2   8  11       98.63       78.62     15.08 o
   3   8  11      493.37      602.33     78.41 o
   4   8  11      169.28       56.98     37.69 o
   5   8  11     1070.65     1155.15    125.92 o
   6   8  11      467.71      473.48     45.44 o
   7   8  11      608.12      618.77     49.27 o
   8   8  11      376.69      296.53     77.34 o
   9   8  11       20.54       23.59     18.57 o
  10   8  11      548.85      665.76     51.91 o
  -4   9  11      243.74      227.42     83.39 o
  -3   9  11        1.80       33.34     25.09 o
  -2   9  11      989.07     1069.67     86.08 o
  -1   9  11       62.74      102.10     27.02 o
   0   9  11       99.10       76.29     23.61 o
   1   9  11     1270.89     1387.19     71.15 o
   2   9  11       57.33       33.58     18.26 o
   3   9  11      704.58      720.82     91.35 o
   4   9  11       94.70       93.26     36.04 o
   5   9  11      458.24      510.05     71.30 o
   6   9  11       78.16       50.59     28.05 o
   7   9  11      262.15      373.37     42.84 o
   8   9  11       71.38       61.75     23.73 o
   9   9  11       30.91       67.80     23.30 o
  10   9  11      267.24      245.53     50.96 o
  -3  10  11       44.22       24.31     32.18 o
  -2  10  11      478.41      490.88     75.57 o
  -1  10  11       52.48       39.36     22.92 o
   0  10  11      370.55      365.23     64.75 o
   1  10  11        2.28       -5.68     24.87 o
   2  10  11      430.04      383.25    100.23 o
   3  10  11      151.19       95.77     40.30 o
   4  10  11     1196.31     1213.41    122.18 o
   5  10  11      333.16      354.67     66.71 o
   6  10  11     1438.38     1811.47    134.62 o
   7  10  11      905.88      924.36     96.28 o
   8  10  11       20.36       -3.18     25.05 o
   9  10  11      471.44      438.57     48.90 o
  -1  11  11       15.92       42.12    100.66 o
   0  11  11      745.88      722.18     89.99 o
   1  11  11      109.15       97.93     37.69 o
   2  11  11      272.57      158.35     74.12 o
   3  11  11      148.38       31.48     39.80 o
   4  11  11      569.83      459.94    160.25 o
   5  11  11        1.91      -25.10     45.69 o
   6  11  11      901.73      974.12    110.48 o
   7  11  11       44.67       88.62     39.62 o
   8  11  11      852.90      874.32    106.25 o
   1  12  11     1029.35     1281.99    228.26 o
   2  12  11       17.65        4.63     98.97 o
   3  12  11     1191.34     1143.21    147.03 o
   4  12  11      254.67      251.47     75.74 o
   5  12  11     1476.32     1348.46    167.20 o
   6  12  11       65.56       58.08     47.89 o
   7  12  11      497.26      461.44     95.96 o
  -6  -8  12       52.39       32.85     88.44 o
  -5  -8  12      438.17      414.83    135.61 o
  -4  -8  12      216.71      252.35     56.63 o
  -3  -8  12      105.17      197.94     74.54 o
  -2  -8  12      188.03      171.41     66.96 o
  -1  -8  12      153.14      195.41     78.33 o
   0  -8  12      121.45      199.63     73.70 o
   1  -8  12       10.25      -18.53     90.97 o
  -7  -7  12      508.06      643.94    146.14 o
  -6  -7  12      230.31      106.97     95.18 o
  -5  -7  12      752.47      943.80    145.30 o
  -4  -7  12       30.49       50.67     33.22 o
  -3  -7  12      384.92      354.55     57.67 o
  -2  -7  12       35.20       34.80     31.27 o
  -1  -7  12        8.86       11.16     24.88 o
   0  -7  12       43.27       39.96     28.96 o
   1  -7  12      731.91      726.57     72.91 o
   2  -7  12      441.11      531.48     91.47 o
   3  -7  12       11.00        2.11     74.12 o
  -8  -6  12      504.73      730.70    158.35 o
  -7  -6  12       17.27       29.48     77.91 o
  -6  -6  12      184.24      312.92     84.23 o
  -5  -6  12      394.52      231.63     70.33 o
  -4  -6  12       42.17       57.27     31.25 o
  -3  -6  12      348.92      445.06     61.98 o
  -2  -6  12        4.87       10.51     18.70 o
  -1  -6  12     1907.79     2126.19    103.22 o
   0  -6  12       88.58       84.69     25.62 o
   1  -6  12      544.39      501.86     57.09 o
   2  -6  12       50.15        6.20     25.06 o
   3  -6  12     1028.79      934.55    102.74 o
   4  -6  12       66.46      105.29     79.18 o
  -9  -5  12       87.96       -0.19     37.02 o
  -8  -5  12      597.81      511.46    117.08 o
  -7  -5  12       94.44       71.00     28.72 o
  -6  -5  12      412.30      412.31     96.44 o
  -5  -5  12       41.70       58.96     47.59 o
  -4  -5  12     1142.37     1240.94     88.51 o
  -3  -5  12      607.60      600.61     55.88 o
  -2  -5  12     1391.42     1460.93     83.49 o
  -1  -5  12      459.97      405.09     46.10 o
   0  -5  12     1065.29     1034.85     65.00 o
   1  -5  12      775.78      715.13     55.90 o
   2  -5  12      121.96       95.55     23.00 o
   3  -5  12      690.96      694.17     83.22 o
   4  -5  12      128.67       67.83     34.25 o
   5  -5  12     1023.50      896.92     97.98 o
   6  -5  12        3.97        0.42     46.33 o
  -9  -4  12      399.37      344.23     72.28 o
  -8  -4  12      241.77      226.31    122.34 o
  -7  -4  12      480.03      521.45     73.35 o
  -6  -4  12      529.44      571.84     73.27 o
  -5  -4  12      851.08      998.55    136.87 o
  -4  -4  12      882.88     1045.63     68.63 o
  -3  -4  12      236.70      171.29     28.64 o
  -2  -4  12     2457.31     2521.35     92.04 o
  -1  -4  12     1344.94     1206.04    117.08 o
   0  -4  12     1979.61     2066.49     94.53 o
   1  -4  12      115.03       91.11     22.73 o
   2  -4  12     2242.53     2392.39     94.13 o
   3  -4  12        8.42       12.83     17.28 o
   4  -4  12     1478.80     1727.32     95.72 o
   5  -4  12       50.98       24.82     30.78 o
   6  -4  12      676.70      410.62     98.55 o
   7  -4  12      413.49      258.17    106.55 o
  -9  -3  12      658.50      540.65    166.14 o
  -8  -3  12      188.86      191.91     49.06 o
  -7  -3  12      157.43      117.94     63.59 o
  -6  -3  12      223.84      200.66     45.67 o
  -5  -3  12     1287.93     1288.43     81.70 o
  -4  -3  12        8.38       23.89     21.22 o
  -3  -3  12     3864.00     4109.22    122.38 o
  -2  -3  12       57.22       40.25     17.81 o
  -1  -3  12     3289.50     3456.25    109.54 o
   0  -3  12       41.41       21.19     11.98 o
   1  -3  12     1832.72     1866.69     68.93 o
   2  -3  12      613.23      571.79     42.25 o
   3  -3  12      839.92      877.59     51.78 o
   4  -3  12      995.06      951.65     68.25 o
   5  -3  12      406.27      415.03     52.08 o
   6  -3  12     1058.43     1148.24     96.95 o
   7  -3  12       33.59       20.64     41.27 o
  -9  -2  12      173.63       99.38     67.81 o
  -8  -2  12     1076.73     1007.22    107.10 o
  -7  -2  12      831.89      893.03     97.20 o
  -6  -2  12     1780.25     1701.90    152.67 o
  -5  -2  12     1178.06     1281.55     82.05 o
  -4  -2  12     3077.53     3369.95    135.23 o
  -3  -2  12     4393.94     4456.87    195.62 o
  -2  -2  12     2734.63     2761.76     77.25 o
  -1  -2  12      375.61      381.10     34.62 o
   0  -2  12      470.01      459.81     33.41 o
   1  -2  12     2667.91     2857.63     79.74 o
   2  -2  12      794.82      822.40     70.85 o
   3  -2  12     1045.38     1067.48     53.49 o
   4  -2  12       90.82       65.87     17.68 o
   5  -2  12      551.57      571.85     47.22 o
   6  -2  12       47.31       17.65     18.49 o
   7  -2  12     1544.58     1712.95     90.56 o
   8  -2  12       94.67      109.94     43.62 o
  -9  -1  12      155.01      178.02     67.59 o
  -8  -1  12      380.96      341.75     66.28 o
  -7  -1  12       98.84       79.08     31.08 o
  -6  -1  12      855.93      981.85     77.44 o
  -5  -1  12     1086.62     1135.56     78.20 o
  -4  -1  12     1168.83     1133.17    107.31 o
  -3  -1  12     1110.26     1107.76     60.95 o
  -2  -1  12     2615.82     2926.12     79.65 o
  -1  -1  12        6.12       16.91     10.45 o
   0  -1  12      726.64      797.44     38.83 o
   1  -1  12       61.44       77.56     13.18 o
   2  -1  12     3387.99     3930.29    111.55 o
   3  -1  12     1576.85     1584.78     59.72 o
   4  -1  12      250.98      263.55     30.16 o
   5  -1  12     1379.91     1291.32     62.57 o
   6  -1  12      505.72      476.87     62.11 o
   7  -1  12      333.24      371.74     41.50 o
   8  -1  12       45.30       89.77     32.52 o
   9  -1  12      155.31      163.64     63.73 o
  -9   0  12      996.32      955.77    129.92 o
  -8   0  12        0.08       10.52     26.41 o
  -7   0  12     1167.40     1040.66    109.97 o
  -6   0  12        0.07        2.38     15.31 o
  -5   0  12     1652.47     1798.60     96.23 o
  -4   0  12      413.81      366.42     40.73 o
  -3   0  12     2382.32     2510.28     74.91 o
  -2   0  12       14.43        2.30      8.03 o
  -1   0  12      241.04      189.96     22.12 o
   0   0  12      397.63      403.45     27.51 o
   1   0  12      603.20      688.32     37.19 o
   2   0  12      596.20      678.07     37.35 o
   3   0  12       34.50       25.47      9.22 o
   4   0  12     1810.96     1867.06     63.57 o
   5   0  12      125.25       97.91     17.81 o
   6   0  12      650.97      688.24    112.19 o
   7   0  12        8.74        6.54     11.07 o
   8   0  12       86.92       82.46     28.66 o
   9   0  12      318.66      512.03     80.98 o
  -9   1  12      345.08      412.51    162.14 o
  -8   1  12      349.49      191.01     54.38 o
  -7   1  12      614.09      436.31     59.60 o
  -6   1  12      618.91      518.69     56.84 o
  -5   1  12     1412.33     1396.01     91.23 o
  -4   1  12      452.34      536.72     62.48 o
  -3   1  12      220.02      242.55     34.03 o
  -2   1  12       25.12       16.88      8.74 o
  -1   1  12      868.26      948.01     41.86 o
   0   1  12        7.14       17.88      8.86 o
   1   1  12     1241.56     1316.28     48.07 o
   2   1  12       22.20       12.54      7.41 o
   3   1  12      575.53      590.62     34.00 o
   4   1  12      232.59      223.66     20.37 o
   5   1  12      917.76      845.18     38.47 o
   6   1  12      216.00      195.49     18.49 o
   7   1  12       51.56       25.66     31.80 o
   8   1  12      523.08      606.56     69.53 o
   9   1  12      178.52      124.17     47.20 o
  10   1  12      283.76      314.59     69.88 o
  -9   2  12      125.89       10.11    127.61 o
  -8   2  12      449.98      389.13     77.38 o
  -7   2  12       27.87       23.24     24.01 o
  -6   2  12      121.24       86.52     25.90 o
  -5   2  12       42.57       30.06     14.70 o
  -4   2  12      845.97      941.07     58.20 o
  -3   2  12        1.92       -2.54      9.67 o
  -2   2  12      362.43      376.33     32.02 o
  -1   2  12      621.64      729.50     37.38 o
   0   2  12       33.21       32.57      9.11 o
   1   2  12     1441.34     1598.76     52.78 o
   2   2  12        1.12        7.49      7.00 o
   3   2  12     2428.79     2636.04     58.97 o
   4   2  12      302.98      278.81     24.04 o
   5   2  12      835.32      937.99     35.46 o
   6   2  12       33.60       38.07     17.58 o
   7   2  12        1.74       -4.53     14.81 o
   8   2  12      406.64      337.23     49.39 o
   9   2  12       22.35        4.75     27.28 o
  10   2  12      375.31      391.54     68.24 o
  -8   3  12      164.71      228.66     64.57 o
  -7   3  12      226.57      121.22     47.73 o
  -6   3  12      483.79      498.53     73.09 o
  -5   3  12        6.38       -6.30     25.71 o
  -4   3  12      185.32      203.83     28.87 o
  -3   3  12      223.84      164.87     21.38 o
  -2   3  12      538.11      610.38     37.11 o
  -1   3  12      540.37      440.58     29.96 o
   0   3  12     2064.26     2253.97     55.88 o
   1   3  12      751.88      759.49     33.50 o
   2   3  12      863.06      858.11     31.21 o
   3   3  12      378.00      348.14     24.39 o
   4   3  12     4350.15     4797.58     92.18 o
   5   3  12      132.44      140.04     23.17 o
   6   3  12        5.78       -2.90     14.74 o
   7   3  12     1108.59     1230.08     78.17 o
   8   3  12       98.30       74.39     23.48 o
   9   3  12     1202.54     1244.18    105.92 o
  10   3  12      111.68       83.70     44.62 o
  -8   4  12        3.87        8.35     49.74 o
  -7   4  12      313.62      215.08    106.97 o
  -6   4  12       85.99       52.68     35.93 o
  -5   4  12     1172.70     1328.92     97.75 o
  -4   4  12        2.07       -4.83     13.39 o
  -3   4  12      214.36      225.83     33.44 o
  -2   4  12     1909.25     1962.93     87.27 o
  -1   4  12      514.50      596.78     42.87 o
   0   4  12      612.36      636.19     34.07 o
   1   4  12      882.06     1038.66     38.13 o
   2   4  12     1614.60     1596.58     41.76 o
   3   4  12      430.63      447.47     25.95 o
   4   4  12      613.44      670.80     52.12 o
   5   4  12      186.96      216.37     40.64 o
   6   4  12      423.47      466.82     93.07 o
   7   4  12      343.84      355.12     44.50 o
   8   4  12     1086.96     1211.52     76.05 o
   9   4  12      128.30      132.30     32.66 o
  10   4  12     1611.87     1839.20    143.82 o
  -7   5  12      990.77     1125.84    108.43 o
  -6   5  12        4.58       20.69     28.89 o
  -5   5  12     1201.61     1291.37    102.32 o
  -4   5  12      199.70      192.60     37.93 o
  -3   5  12     5021.56     5584.57    173.76 o
  -2   5  12        0.09       -7.71     12.63 o
  -1   5  12     2670.05     2894.22    104.31 o
   0   5  12        0.01      -10.01      8.12 o
   1   5  12     2300.54     2459.26     57.19 o
   2   5  12       42.71       22.23      9.01 o
   3   5  12     1653.27     1676.75     47.46 o
   4   5  12      159.08      112.45     19.42 o
   5   5  12      301.61      270.23     34.35 o
   6   5  12      203.30      193.89     31.39 o
   7   5  12     1236.90     1264.82     73.79 o
   8   5  12     1250.62     1313.14     76.32 o
   9   5  12      458.01      533.31     55.95 o
  10   5  12     1517.72     1718.61    101.70 o
  -6   6  12      988.18     1173.00    204.05 o
  -5   6  12       59.71       52.84     28.64 o
  -4   6  12      783.39      741.04     66.77 o
  -3   6  12      677.04      683.37     62.16 o
  -2   6  12     2918.05     2992.07    113.84 o
  -1   6  12     1524.67     1659.48     80.66 o
   0   6  12     1065.33     1071.52     63.04 o
   1   6  12      869.85      790.87     42.75 o
   2   6  12     2077.76     2223.57     67.69 o
   3   6  12     1259.71     1325.93     74.76 o
   4   6  12      284.88      265.69     36.29 o
   5   6  12      886.33      998.57     64.56 o
   6   6  12       20.69       31.58     15.03 o
   7   6  12     1774.00     1907.22    110.13 o
   8   6  12      665.94      691.95     80.44 o
   9   6  12     1175.57     1189.67     75.28 o
  10   6  12        4.55        6.35     22.07 o
  -6   7  12     1066.37      866.93    161.72 o
  -5   7  12      624.61      717.15    106.67 o
  -4   7  12      732.72      680.95     75.52 o
  -3   7  12      663.43      752.20     85.08 o
  -2   7  12     1941.28     2157.45    169.02 o
  -1   7  12     1226.36     1176.84    176.36 o
   0   7  12      934.62     1120.27    108.10 o
   1   7  12       10.50       23.28     14.88 o
   2   7  12      975.25     1045.45     45.06 o
   3   7  12       28.98       23.19     19.24 o
   4   7  12      753.06      754.10     81.88 o
   5   7  12       34.27       12.29     14.97 o
   6   7  12     1227.78     1277.28    123.97 o
   7   7  12      192.32      148.14     26.88 o
   8   7  12      323.64      285.33     37.90 o
   9   7  12      473.32      505.57     92.23 o
  10   7  12      149.78      157.51     59.59 o
  -5   8  12     2188.13     2019.42    220.26 o
  -4   8  12        2.06       38.49     50.12 o
  -3   8  12     2296.81     2716.82    137.57 o
  -2   8  12      142.84       73.22     29.47 o
  -1   8  12      820.07      805.27     70.50 o
   0   8  12      611.40      577.16     55.73 o
   1   8  12      546.28      578.88     51.82 o
   2   8  12       19.48       45.48     10.99 o
   3   8  12      522.41      537.05    147.61 o
   4   8  12      687.55      674.04     82.54 o
   5   8  12     1001.77      965.36    133.72 o
   6   8  12      840.20      803.46     92.59 o
   7   8  12      157.36      149.09     29.05 o
   8   8  12      432.15      393.64     44.25 o
   9   8  12       50.25       38.31     23.55 o
  10   8  12      566.30      604.82    158.98 o
  -4   9  12      623.30      777.87    143.61 o
  -3   9  12      339.34      343.62     65.62 o
  -2   9  12      727.60      671.08     74.41 o
  -1   9  12      437.01      403.50     54.06 o
   0   9  12      219.60      199.23     37.39 o
   1   9  12      815.30      965.81     93.63 o
   2   9  12       68.33       86.20     24.45 o
   3   9  12      390.70      325.76     63.55 o
   4   9  12        0.51      -24.27     23.86 o
   5   9  12      252.90      317.36     59.91 o
   6   9  12      260.46      330.99     59.95 o
   7   9  12      219.49      218.05     47.70 o
   8   9  12       58.71       59.40     25.73 o
   9   9  12      168.91      122.27     29.74 o
  10   9  12       56.00       38.32     54.75 o
  -2  10  12      172.41      145.32     43.78 o
  -1  10  12       38.97       -2.57     26.49 o
   0  10  12      251.23      273.04     59.96 o
   1  10  12      113.63       94.24     37.58 o
   2  10  12      853.82      807.35    145.30 o
   3  10  12      684.00      493.02    177.94 o
   4  10  12      454.48      393.77    192.47 o
   5  10  12      840.02      758.31     97.62 o
   6  10  12       11.28       19.51     39.17 o
   7  10  12      319.97      312.81     59.99 o
   8  10  12      242.16      176.16     54.33 o
   9  10  12      114.06       70.23     52.30 o
  -1  11  12        5.09      -29.90    112.87 o
   0  11  12      332.47      509.59    162.99 o
   1  11  12       22.83       30.22     38.09 o
   2  11  12      242.12      224.05    112.03 o
   3  11  12        2.51       10.73     42.22 o
   4  11  12      705.27      638.45    106.11 o
   5  11  12      286.08      253.66     69.43 o
   6  11  12       72.72       28.27     44.86 o
   7  11  12       70.68       37.94     45.45 o
   8  11  12      627.45      595.41     95.83 o
   2  12  12      323.16      257.75    128.03 o
   3  12  12      337.46      333.87     83.45 o
   4  12  12      925.85      937.72    131.98 o
   5  12  12       70.00        4.56     42.64 o
   6  12  12     1005.15     1035.07    240.69 o
  -4  -8  13      308.91      298.60    123.40 o
  -3  -8  13      117.17       41.69    101.50 o
  -2  -8  13      284.79      272.06    119.19 o
  -1  -8  13       38.21       27.37     63.59 o
  -6  -7  13        7.20      -18.11     85.07 o
  -5  -7  13      547.80      521.81    141.93 o
  -4  -7  13       70.69       98.51     44.32 o
  -3  -7  13       79.97       98.31     42.77 o
  -2  -7  13      103.55      156.45     48.14 o
  -1  -7  13       53.86       59.53     42.73 o
   0  -7  13      454.21      444.42     58.86 o
   1  -7  13       28.61      124.24     93.07 o
   2  -7  13      220.78      420.31    128.03 o
  -7  -6  13      570.17      654.89    154.56 o
  -6  -6  13       10.23       14.74     85.49 o
  -5  -6  13      197.86      256.90     85.49 o
  -4  -6  13       12.86        8.33     32.42 o
  -3  -6  13       44.80       81.30     36.61 o
  -2  -6  13       11.60       11.34     22.82 o
  -1  -6  13     1311.49     1394.25    118.57 o
   0  -6  13       89.83       43.98     27.43 o
   1  -6  13      691.91      672.87     76.96 o
   2  -6  13      184.82       23.66     49.89 o
   3  -6  13      163.92      147.39     64.13 o
   4  -6  13      289.93      307.44    123.82 o
  -8  -5  13      214.36      229.83    130.98 o
  -7  -5  13        5.27      -42.12     75.81 o
  -6  -5  13      349.20      376.51     97.71 o
  -5  -5  13      293.29      202.57     76.65 o
  -4  -5  13      287.41      322.48     55.92 o
  -3  -5  13      316.26      367.04     46.98 o
  -2  -5  13      128.63       93.51     24.90 o
  -1  -5  13      311.86      248.54     62.82 o
   0  -5  13       12.47       -3.94     17.22 o
   1  -5  13      713.19      874.99     73.86 o
   2  -5  13      158.03       72.03     24.91 o
   3  -5  13      152.24      143.83     36.28 o
   4  -5  13        9.08        5.94     22.80 o
   5  -5  13      373.13      337.76     87.60 o
  -8  -4  13      562.20      406.64     77.36 o
  -7  -4  13      204.57      240.32     52.59 o
  -6  -4  13      548.03      483.90    106.13 o
  -5  -4  13       25.81      -30.74     36.64 o
  -4  -4  13     1045.28     1130.95     74.67 o
  -3  -4  13       55.75       60.57     19.94 o
  -2  -4  13     2001.54     2007.51     95.85 o
  -1  -4  13      465.98      359.30     38.80 o
   0  -4  13     1212.17     1119.86     66.39 o
   1  -4  13      639.02      557.23     48.59 o
   2  -4  13      711.85      684.06     74.32 o
   3  -4  13     1003.74     1028.95     76.59 o
   4  -4  13       83.70       37.09     25.32 o
   5  -4  13      621.09      562.88     79.81 o
   6  -4  13        2.32       -5.90     39.17 o
  -8  -3  13      104.53       41.27     35.47 o
  -7  -3  13      116.65       94.11     36.35 o
  -6  -3  13      857.56      819.77     90.52 o
  -5  -3  13      576.19      588.95    108.45 o
  -4  -3  13      117.54      134.23     32.14 o
  -3  -3  13     1243.41     1187.97     76.10 o
  -2  -3  13     1970.78     1936.19     84.54 o
  -1  -3  13      516.24      494.96     64.07 o
   0  -3  13     2185.72     2243.87     87.76 o
   1  -3  13       18.78       -2.13     12.35 o
   2  -3  13     1839.15     2006.43     84.19 o
   3  -3  13       10.65      -14.82     14.38 o
   4  -3  13     1395.06     1317.46     84.43 o
   5  -3  13      764.09      655.48    212.89 o
   6  -3  13      997.59      862.63     92.86 o
   7  -3  13      379.92      235.85    106.97 o
  -9  -2  13      378.76      541.14    156.67 o
  -8  -2  13       45.77       65.97     40.25 o
  -7  -2  13     2115.56     2068.38    142.92 o
  -6  -2  13     1040.09      781.06    198.57 o
  -5  -2  13     4771.94     4679.94    234.39 o
  -4  -2  13        1.68       11.07     14.76 o
  -3  -2  13     1873.40     1943.52     80.73 o
  -2  -2  13       37.62       35.57     15.75 o
  -1  -2  13     1709.82     1695.39     74.83 o
   0  -2  13      804.30      772.53     46.65 o
   1  -2  13      301.37      285.86     29.49 o
   2  -2  13      701.39      744.64     55.09 o
   3  -2  13      213.95      231.84     30.13 o
   4  -2  13      822.83      873.18     57.28 o
   5  -2  13      396.76      397.70     46.50 o
   6  -2  13     1793.70     1817.63     96.49 o
   7  -2  13       81.50       41.43     36.73 o
   8  -2  13     1181.58     1113.10    169.30 o
  -9  -1  13       96.68      129.09     67.17 o
  -8  -1  13     1141.55      951.60    123.82 o
  -7  -1  13        0.44      -10.28     23.57 o
  -6  -1  13     1286.06     1209.45    110.77 o
  -5  -1  13       52.27       22.26     16.88 o
  -4  -1  13     2460.57     2526.86    168.34 o
  -3  -1  13     1523.13     1604.57     70.04 o
  -2  -1  13     1176.66     1167.33     64.83 o
  -1  -1  13     1931.07     2041.02     68.03 o
   0  -1  13     1958.02     2074.80     89.97 o
   1  -1  13     3451.64     3756.57    102.89 o
   2  -1  13       79.64       60.71     16.00 o
   3  -1  13      773.93      775.43     46.36 o
   4  -1  13       61.70       27.99     18.05 o
   5  -1  13     1662.63     1787.49     95.22 o
   6  -1  13       58.44       27.21     21.50 o
   7  -1  13      790.78      883.37    120.36 o
   8  -1  13       22.02       83.64     36.46 o
  -9   0  13       43.42       86.71     71.21 o
  -8   0  13      864.00      759.60    111.81 o
  -7   0  13     1117.26     1062.20    114.03 o
  -6   0  13     1022.48     1003.57    104.14 o
  -5   0  13      819.65      833.79     76.02 o
  -4   0  13     1992.04     2132.71     91.03 o
  -3   0  13        6.05        0.19     11.68 o
  -2   0  13     1621.08     1661.48     60.40 o
  -1   0  13       87.92       66.47     14.20 o
   0   0  13      714.87      807.61     43.27 o
   1   0  13      559.99      561.76     42.31 o
   2   0  13     2276.57     2407.79    103.98 o
   3   0  13      478.20      462.97     35.64 o
   4   0  13      273.73      250.72     30.52 o
   5   0  13       66.38       44.44     16.83 o
   6   0  13      292.71      291.07     35.82 o
   7   0  13      482.67      516.40     37.31 o
   8   0  13       13.38       42.71     29.75 o
   9   0  13       28.28       52.32     54.14 o
  -8   1  13       94.28       79.09     55.28 o
  -7   1  13     2004.32     2430.04    367.24 o
  -6   1  13        3.60       -5.96     17.54 o
  -5   1  13     1154.73     1175.69     88.00 o
  -4   1  13       61.41       62.53     18.28 o
  -3   1  13      873.94      845.87     96.84 o
  -2   1  13      136.41      134.11     17.93 o
  -1   1  13      583.52      676.80     37.70 o
   0   1  13      614.65      609.67     42.69 o
   1   1  13      180.54      175.22     21.97 o
   2   1  13      606.87      607.64     36.09 o
   3   1  13       16.11       14.23      8.61 o
   4   1  13     1488.28     1575.15     64.39 o
   5   1  13       49.15       62.04     16.73 o
   6   1  13      386.54      357.82     26.49 o
   7   1  13      100.42       50.64     24.52 o
   8   1  13      190.92      182.72     40.64 o
   9   1  13      271.36      254.39     62.94 o
  -8   2  13     1570.33     1748.40    164.58 o
  -7   2  13        1.39      -12.94     37.72 o
  -6   2  13      430.68      385.47     89.07 o
  -5   2  13      130.25      167.26     31.97 o
  -4   2  13      231.84      168.97     34.61 o
  -3   2  13      122.07       92.77     20.08 o
  -2   2  13      139.71      121.26     20.49 o
  -1   2  13       56.10       42.37     10.33 o
   0   2  13      224.72      170.45     33.22 o
   1   2  13      853.71      935.06     44.08 o
   2   2  13        9.25        4.47      7.87 o
   3   2  13      327.17      321.71     23.64 o
   4   2  13       83.98       77.47     14.31 o
   5   2  13       68.33       51.98     12.73 o
   6   2  13      260.96      234.82     64.65 o
   7   2  13       11.21      -18.31     21.27 o
   8   2  13       65.39       92.21     29.74 o
   9   2  13      107.90      193.33     84.65 o
  10   2  13      306.59      417.30    134.14 o
  -8   3  13      266.56      355.13     94.93 o
  -7   3  13        2.55      -11.29     35.06 o
  -6   3  13      469.77      530.14     66.38 o
  -5   3  13      351.83      395.81     54.63 o
  -4   3  13      152.37      190.59     53.43 o
  -3   3  13        7.45       -8.26     13.39 o
  -2   3  13      257.69      262.30     30.18 o
  -1   3  13     1193.07     1216.71     49.66 o
   0   3  13     1150.11     1150.77     41.21 o
   1   3  13      731.33      767.74     34.82 o
   2   3  13      325.03      295.70     31.96 o
   3   3  13       57.79       70.45     13.86 o
   4   3  13       78.84       45.19     13.94 o
   5   3  13       19.00       35.12     16.78 o
   6   3  13     1038.09      881.22     70.19 o
   7   3  13       50.64       63.20     22.47 o
   8   3  13      628.17      634.20     65.68 o
   9   3  13      262.62      318.40     64.44 o
  10   3  13      620.63      668.23     83.74 o
  -7   4  13        4.04       18.70     41.24 o
  -6   4  13        3.03       35.39     27.70 o
  -5   4  13        8.63       20.49     28.95 o
  -4   4  13      350.77      312.57     40.32 o
  -3   4  13       83.83       56.51     18.91 o
  -2   4  13      219.96      216.10     31.13 o
  -1   4  13        7.46        3.25     11.75 o
   0   4  13      848.62      810.37     48.80 o
   1   4  13      123.87       91.43     24.17 o
   2   4  13      494.15      506.02     29.53 o
   3   4  13      343.35      406.98     26.65 o
   4   4  13      160.73      174.09     18.35 o
   5   4  13     1573.85     1642.39     92.01 o
   6   4  13      892.58      982.33    181.10 o
   7   4  13     1041.88      943.49     71.68 o
   8   4  13       47.70       81.76     31.38 o
   9   4  13      890.78      965.81     82.29 o
  10   4  13       13.01        8.59     38.49 o
  -7   5  13      284.94      228.51     70.87 o
  -6   5  13       60.73       25.45     35.79 o
  -5   5  13      368.26      332.99     81.96 o
  -4   5  13        3.51       29.30     18.00 o
  -3   5  13        1.62        3.70     16.18 o
  -2   5  13      649.84      664.81     57.46 o
  -1   5  13      360.13      361.73     46.62 o
   0   5  13        1.55        3.04     11.51 o
   1   5  13      623.06      651.05     39.57 o
   2   5  13      734.06      797.92     42.10 o
   3   5  13      117.41       84.58     12.99 o
   4   5  13      820.38      940.75     78.34 o
   5   5  13        1.88        1.68     12.40 o
   6   5  13     1160.50     1143.88     75.19 o
   7   5  13       50.83       42.63     21.90 o
   8   5  13     2361.18     2524.64    119.28 o
   9   5  13      335.25      354.57     51.44 o
  10   5  13      468.19      425.31     62.84 o
  -6   6  13      146.04      146.40     63.48 o
  -5   6  13      993.33      842.92    104.16 o
  -4   6  13      333.33      304.61     58.44 o
  -3   6  13     1648.44     1697.29    145.74 o
  -2   6  13      200.87      170.58     35.78 o
  -1   6  13     2698.81     2995.91    125.90 o
   0   6  13      382.59      318.70     41.75 o
   1   6  13      898.82      888.45     50.28 o
   2   6  13       30.37       25.97     10.64 o
   3   6  13      939.70     1021.73     64.43 o
   4   6  13      488.60      470.78     49.85 o
   5   6  13      931.85      873.13     63.89 o
   6   6  13      127.50      176.30     29.47 o
   7   6  13     1127.85      999.45     72.25 o
   8   6  13      743.88      712.93     61.92 o
   9   6  13      440.35      511.42     56.69 o
  10   6  13      921.85     1021.29    118.34 o
  -5   7  13        7.74       28.07     51.13 o
  -4   7  13      979.00      974.10    110.91 o
  -3   7  13      237.92      274.45     45.88 o
  -2   7  13     2113.07     2465.80    181.67 o
  -1   7  13      651.32      745.94     68.54 o
   0   7  13     1111.60     1301.60     81.92 o
   1   7  13      241.41      228.76     34.42 o
   2   7  13      683.11      709.36     43.69 o
   3   7  13      944.62      910.00     93.29 o
   4   7  13      551.68      582.67     75.26 o
   5   7  13     1880.45     1968.27     97.43 o
   6   7  13      512.89      600.37     54.44 o
   7   7  13     2196.00     2208.10    107.70 o
   8   7  13       33.93       38.10     24.70 o
   9   7  13      931.75      980.04     73.71 o
  10   7  13        4.26        8.84     45.48 o
  -4   8  13      277.12      297.33     98.55 o
  -3   8  13      728.54      626.60    122.87 o
  -2   8  13     1210.43     1252.89    107.10 o
  -1   8  13       57.14       41.43     26.44 o
   0   8  13     1214.62     1204.44    104.14 o
   1   8  13        6.83       29.91     17.27 o
   2   8  13     1536.62     1618.58    115.92 o
   3   8  13        1.11       15.24     23.08 o
   4   8  13     1889.59     1955.60    134.98 o
   5   8  13       66.10       31.25     22.81 o
   6   8  13     1213.36     1225.44     80.08 o
   7   8  13      268.48      237.31     64.47 o
   8   8  13     1398.20     1325.86     79.71 o
   9   8  13        9.06       -1.84     37.06 o
  10   8  13      250.99      236.27     72.02 o
  -3   9  13     1432.28     1705.37    143.37 o
  -2   9  13      116.51       38.34     48.94 o
  -1   9  13      959.64     1151.78     86.77 o
   0   9  13       28.71       42.66     23.68 o
   1   9  13      572.77      616.30     56.47 o
   2   9  13      207.42      193.61     36.60 o
   3   9  13     1050.43     1047.10    280.70 o
   4   9  13      558.42      519.67     81.01 o
   5   9  13      495.01      451.68     73.36 o
   6   9  13      257.63      197.54     47.03 o
   7   9  13      431.96      409.50     71.11 o
   8   9  13      326.59      307.27     54.66 o
   9   9  13       22.59      -22.27     37.47 o
  -2  10  13      790.77      830.36    102.81 o
  -1  10  13      233.05       81.70     75.39 o
   0  10  13      373.41      295.51     65.06 o
   1  10  13     1298.22     1480.86    146.77 o
   2  10  13      286.28      145.94    144.88 o
   3  10  13      308.03      166.43    112.87 o
   4  10  13        4.35      -25.21     25.66 o
   5  10  13      523.66      489.22     82.87 o
   6  10  13      127.90       56.91     35.88 o
   7  10  13       99.13       86.72     43.18 o
   8  10  13       43.13       85.09     47.74 o
   0  11  13      330.43      317.55    146.56 o
   1  11  13       68.71       50.54     40.27 o
   2  11  13      388.36      339.87    135.19 o
   3  11  13      720.96      815.71    120.96 o
   4  11  13       96.99      106.45     49.84 o
   5  11  13      107.10       83.51     52.35 o
   6  11  13       35.01      -23.30     41.21 o
   7  11  13      505.15      510.43     92.34 o
  -4  -7  14      566.59      345.34    136.03 o
  -3  -7  14        0.23      -91.39     74.12 o
  -2  -7  14      315.22      421.99    104.45 o
  -1  -7  14      143.83      152.46     78.33 o
   0  -7  14      601.36      726.49    155.41 o
  -6  -6  14       87.29      118.34    101.92 o
  -5  -6  14      249.97      311.65    122.13 o
  -4  -6  14        0.48      -11.35     33.22 o
  -3  -6  14      433.36      479.54     72.97 o
  -2  -6  14      109.72      159.90     48.77 o
  -1  -6  14     1183.99     1279.70     93.11 o
   0  -6  14       39.43       34.74     28.70 o
   1  -6  14       66.49       11.53     49.24 o
   2  -6  14      893.89      948.93    115.36 o
  -7  -5  14      173.19       -8.42     96.44 o
  -6  -5  14      103.93       55.17     90.97 o
  -5  -5  14      181.30      134.77     68.23 o
  -4  -5  14       75.84       68.04     35.54 o
  -3  -5  14      213.40      262.11     55.17 o
  -2  -5  14        9.99       17.40     21.04 o
  -1  -5  14      335.15      305.40     54.08 o
   0  -5  14      154.42      112.37     29.38 o
   1  -5  14       94.49       68.87     27.51 o
   2  -5  14       20.04      -15.64     33.03 o
   3  -5  14       11.32       37.23     42.36 o
   4  -5  14      261.02      219.42    103.18 o
  -7  -4  14       37.70       45.87     45.06 o
  -6  -4  14      273.09      292.28     90.97 o
  -5  -4  14       53.60       38.32     53.91 o
  -4  -4  14      329.02      292.84     54.87 o
  -3  -4  14      326.54      317.16     64.53 o
  -2  -4  14       94.35       65.66     23.01 o
  -1  -4  14      450.63      383.49     51.18 o
   0  -4  14        2.95      -16.47     15.73 o
   1  -4  14      244.19      216.28     30.34 o
   2  -4  14       70.39       74.71     23.56 o
   3  -4  14      350.39      355.66     51.33 o
   4  -4  14      424.03      279.36     44.93 o
   5  -4  14      305.08      208.05     64.02 o
  -8  -3  14      275.41      209.11     74.19 o
  -7  -3  14        0.39        3.67     31.38 o
  -6  -3  14      306.12      319.60     67.17 o
  -5  -3  14        9.53       63.59     45.48 o
  -4  -3  14      626.21      500.80     69.61 o
  -3  -3  14       20.60       39.22     22.62 o
  -2  -3  14     1642.08     1552.07    174.24 o
  -1  -3  14      173.63      154.22     26.22 o
   0  -3  14      194.45      106.57     21.09 o
   1  -3  14      132.76      106.56     22.57 o
   2  -3  14      374.97      361.67     56.46 o
   3  -3  14      690.38      637.86     60.61 o
   4  -3  14      287.18      225.24     38.92 o
   5  -3  14      550.81      466.73     88.44 o
   6  -3  14      139.29       95.18     51.38 o
  -8  -2  14      112.05      154.54     70.96 o
  -7  -2  14     1602.78     1598.73    136.17 o
  -6  -2  14        6.76       38.85     29.25 o
  -5  -2  14      366.52      491.19     74.08 o
  -4  -2  14      948.71      968.02     96.89 o
  -3  -2  14      154.76      144.62     28.30 o
  -2  -2  14     1317.14     1327.09     72.17 o
  -1  -2  14        7.15       17.04     12.53 o
   0  -2  14      916.62      864.63     58.31 o
   1  -2  14       24.47       19.28     13.60 o
   2  -2  14      550.98      526.36     46.10 o
   3  -2  14       15.07       22.86     15.68 o
   4  -2  14     2699.35     2668.97    116.54 o
   5  -2  14      103.65       38.91     29.83 o
   6  -2  14      851.93      782.99     89.28 o
   7  -2  14      189.47      154.98     88.44 o
  -8  -1  14      414.83      482.81    100.77 o
  -7  -1  14      732.01      802.84    101.36 o
  -6  -1  14        1.56        1.36     22.65 o
  -5  -1  14     2082.10     2182.55    151.94 o
  -4  -1  14      122.38      112.01     28.64 o
  -3  -1  14     2094.29     2141.07     79.66 o
  -2  -1  14       72.38       93.31     28.70 o
  -1  -1  14     1405.79     1523.02     74.69 o
   0  -1  14      187.17      198.63     25.11 o
   1  -1  14      410.24      525.37     40.87 o
   2  -1  14     1372.54     1285.13     60.78 o
   3  -1  14     1662.62     1918.17     79.66 o
   4  -1  14      572.92      499.62     54.31 o
   5  -1  14     1026.00      807.09     64.11 o
   6  -1  14      832.41      830.08     81.79 o
   7  -1  14      885.06      804.07     64.17 o
   8  -1  14      866.48      731.54    146.14 o
  -8   0  14     1091.45     1033.32    133.67 o
  -7   0  14       40.32       49.11     36.48 o
  -6   0  14     1328.31     1373.15    278.38 o
  -5   0  14      413.50      370.57     51.41 o
  -4   0  14     1167.19     1137.82    104.93 o
  -3   0  14      341.26      254.44     33.44 o
  -2   0  14      837.97      895.38     60.75 o
  -1   0  14      524.55      543.23     47.35 o
   0   0  14      240.56      230.44     31.53 o
   1   0  14     1126.41     1119.41     55.76 o
   2   0  14      173.85      174.52     24.04 o
   3   0  14     1454.79     1579.10     70.13 o
   4   0  14      457.89      468.90     41.61 o
   5   0  14     1345.00     1383.00     87.14 o
   6   0  14       38.18       19.81     21.35 o
   7   0  14      564.22      646.13     48.37 o
   8   0  14        8.56       10.98     35.32 o
  -8   1  14      312.22      368.16     92.62 o
  -7   1  14     1008.99      771.05    110.34 o
  -6   1  14      906.05      880.55    114.93 o
  -5   1  14      264.58      267.43     42.91 o
  -4   1  14     1311.69     1224.62    173.64 o
  -3   1  14      269.42      236.43     35.91 o
  -2   1  14     1001.65     1036.71     58.41 o
  -1   1  14       36.28       24.10     14.10 o
   0   1  14     3105.13     3204.22    108.15 o
   1   1  14      386.32      359.64     33.39 o
   2   1  14     1896.80     1852.33     67.58 o
   3   1  14        0.47        1.76     10.49 o
   4   1  14     1063.59     1107.46     58.09 o
   5   1  14      407.18      378.21     40.17 o
   6   1  14      449.86      388.87     36.22 o
   7   1  14      116.61      137.82     35.56 o
   8   1  14       13.91       46.06     41.48 o
   9   1  14      217.01      175.98     59.59 o
  -7   2  14      469.85      588.02     96.34 o
  -6   2  14        2.79       19.98     24.22 o
  -5   2  14      839.54      845.34    144.61 o
  -4   2  14        6.60        8.52     14.44 o
  -3   2  14      456.68      445.36     47.77 o
  -2   2  14      480.58      460.32     42.03 o
  -1   2  14      358.12      319.04     51.40 o
   0   2  14       81.68       85.40     19.20 o
   1   2  14      589.74      658.57     47.24 o
   2   2  14     2244.78     2448.47     78.83 o
   3   2  14     1887.62     1941.36     74.49 o
   4   2  14      211.66      247.01     27.63 o
   5   2  14      236.02      217.27     27.82 o
   6   2  14     1274.46     1287.41     91.72 o
   7   2  14       58.70       71.19     23.36 o
   8   2  14       53.45       47.37     29.90 o
   9   2  14       43.07       24.23     44.36 o
  -7   3  14      146.30       78.46     48.06 o
  -6   3  14      369.37      327.48     54.24 o
  -5   3  14        0.92       28.15     19.55 o
  -4   3  14      717.19      705.51     93.07 o
  -3   3  14      240.70      197.66     38.62 o
  -2   3  14      464.19      362.23     54.27 o
  -1   3  14     1887.65     2101.64     78.43 o
   0   3  14       14.77        7.37     11.92 o
   1   3  14      442.27      553.49     53.68 o
   2   3  14       43.62       40.41     14.18 o
   3   3  14       11.02        9.99     11.12 o
   4   3  14     2202.28     2197.56    104.74 o
   5   3  14       74.37       64.77     22.04 o
   6   3  14      102.62       80.26     42.12 o
   7   3  14       67.78       34.96     21.44 o
   8   3  14      485.62      589.46    205.94 o
   9   3  14      128.80      130.43     49.82 o
  -7   4  14      124.14       97.03     61.89 o
  -6   4  14       82.89       50.60     52.79 o
  -5   4  14        6.21        2.37     25.15 o
  -4   4  14      356.04      363.36     54.53 o
  -3   4  14       39.46       24.99     16.89 o
  -2   4  14     1543.35     1748.10    116.90 o
  -1   4  14       50.75       48.90     17.79 o
   0   4  14      125.51      129.74     18.61 o
   1   4  14      391.08      437.41     39.14 o
   2   4  14     1002.12     1107.19     56.77 o
   3   4  14      258.34      216.72     20.88 o
   4   4  14       46.65       35.14     15.68 o
   5   4  14     1546.89     1473.83    138.14 o
   6   4  14      160.94      181.63     34.54 o
   7   4  14      287.33      297.86     45.81 o
   8   4  14      380.34      211.42     42.39 o
   9   4  14      384.88      445.82     66.80 o
  -6   5  14       83.65       95.25     51.01 o
  -5   5  14        4.52      -26.77     34.50 o
  -4   5  14      198.71      127.37     46.69 o
  -3   5  14       16.75       -2.21     15.33 o
  -2   5  14      211.93      176.23     35.38 o
  -1   5  14      510.29      554.14    101.73 o
   0   5  14      813.92     1030.69     63.74 o
   1   5  14       73.14       56.56     15.99 o
   2   5  14      364.96      407.48     45.35 o
   3   5  14      433.67      434.52     30.79 o
   4   5  14      761.65      748.15     65.87 o
   5   5  14      393.75      382.47     59.59 o
   6   5  14       19.25       51.80     20.98 o
   7   5  14     1160.87     1145.33     81.44 o
   8   5  14      181.99      206.25     42.51 o
   9   5  14      716.10      720.16     75.49 o
  10   5  14       61.10        0.00     52.22 o
  -5   6  14      691.53      605.25    103.18 o
  -4   6  14       42.84       61.77     34.32 o
  -3   6  14     1340.99     1368.92    116.79 o
  -2   6  14       23.12       20.67     19.75 o
  -1   6  14      593.18      584.81     62.21 o
   0   6  14     1418.17     1497.01    111.92 o
   1   6  14       65.89       48.72     17.25 o
   2   6  14      866.14      860.75     63.57 o
   3   6  14      323.66      291.07     24.35 o
   4   6  14     1804.22     1880.92     94.07 o
   5   6  14        8.49        7.83     14.52 o
   6   6  14     1539.63     1583.11     85.70 o
   7   6  14       21.42       -1.01     23.16 o
   8   6  14     1601.36     1717.57    102.11 o
   9   6  14       80.97       39.09     36.70 o
  -5   7  14      313.17      309.97    101.08 o
  -4   7  14      921.12      976.18    117.21 o
  -3   7  14        2.89        2.01     22.80 o
  -2   7  14       38.23       31.13     25.01 o
  -1   7  14       51.79       43.45     21.57 o
   0   7  14       22.00       26.79     18.67 o
   1   7  14     1652.10     1749.15     78.77 o
   2   7  14      449.20      366.27     43.14 o
   3   7  14     1719.15     1582.63    171.41 o
   4   7  14       68.63       32.68     25.55 o
   5   7  14     2266.52     2609.56    115.92 o
   6   7  14     1132.80      987.09    121.82 o
   7   7  14      900.35      985.96     72.42 o
   8   7  14      827.68      824.19    107.39 o
   9   7  14      788.04      802.01     75.66 o
  -4   8  14     1133.38     1495.09    187.83 o
  -3   8  14        0.17       13.68     27.19 o
  -2   8  14     1262.97     1092.72     92.12 o
  -1   8  14     1246.87     1376.34     96.31 o
   0   8  14     1070.13     1143.16     83.35 o
   1   8  14      335.75      277.89     40.15 o
   2   8  14      474.16      469.71     46.71 o
   3   8  14      611.19      663.74     88.78 o
   4   8  14      852.13      818.59     93.30 o
   5   8  14      780.19      763.83    143.82 o
   6   8  14      255.88      217.75     37.96 o
   7   8  14      997.42      958.45     75.19 o
   8   8  14      139.22      154.93     38.13 o
   9   8  14      455.96      579.08    104.87 o
  -2   9  14     1395.17     1405.88    188.47 o
  -1   9  14      168.02      136.15     35.40 o
   0   9  14      727.78      826.21     73.89 o
   1   9  14       16.56       37.60     24.63 o
   2   9  14     1522.55     1550.01     95.93 o
   3   9  14      213.20      198.54     51.45 o
   4   9  14     2097.77     1963.37    152.27 o
   5   9  14       13.36       23.15     57.28 o
   6   9  14     1589.43     1633.36    167.41 o
   7   9  14       78.56       44.17     38.06 o
   8   9  14      652.26      721.47     70.73 o
  -1  10  14      909.42      769.87    195.41 o
   0  10  14       81.10      133.93    101.50 o
   1  10  14      338.75      339.79     64.20 o
   2  10  14      165.76      137.49     54.30 o
   3  10  14      611.10      733.63    108.03 o
   4  10  14      132.56      115.57     53.05 o
   5  10  14      715.48      865.25    114.28 o
   6  10  14      294.93      381.91    159.20 o
   7  10  14       37.41        1.57     41.49 o
   8  10  14      276.50      148.01     83.18 o
   1  11  14      491.38      425.83     60.11 o
   2  11  14      157.73      174.64     71.11 o
   3  11  14      985.36      902.14    130.13 o
   4  11  14       30.68        0.23     47.70 o
   5  11  14      328.37      229.30     71.10 o
   6  11  14       30.84       -7.81     45.81 o
  -5  -6  15       79.21      142.77    114.55 o
  -4  -6  15      277.65      407.68    136.03 o
  -3  -6  15      106.20       84.23     64.44 o
  -2  -6  15      399.87      346.61     93.50 o
  -1  -6  15       11.85       -1.19     33.90 o
   0  -6  15      267.51      272.06    109.92 o
   1  -6  15       78.20       51.80     86.76 o
  -6  -5  15        1.37      -16.85     93.50 o
  -5  -5  15      209.27      154.56     99.39 o
  -4  -5  15       20.88       -7.58     49.27 o
  -3  -5  15      392.63      471.76     73.87 o
  -2  -5  15        5.61        3.21     26.36 o
  -1  -5  15      192.66      131.46     61.43 o
   0  -5  15      804.99      911.16     93.16 o
   1  -5  15        6.88       17.40     46.35 o
   2  -5  15      122.46      101.47     58.87 o
   3  -5  15      447.30      368.09    125.50 o
  -7  -4  15       20.18       79.18    106.97 o
  -6  -4  15      344.34      392.93    140.66 o
  -5  -4  15      155.72       78.76     60.65 o
  -3  -4  15      183.77      209.71     36.24 o
  -2  -4  15       10.31       44.88     25.18 o
  -1  -4  15      294.55      289.63     59.49 o
   0  -4  15        1.13        0.84     21.35 o
   1  -4  15      151.18      122.39     53.70 o
   2  -4  15      197.13      156.19     35.72 o
   3  -4  15       86.64       81.27     30.87 o
   4  -4  15       41.37       42.22     40.85 o
  -7  -3  15      126.24       50.61     57.05 o
  -6  -3  15      225.95      229.28     53.24 o
  -5  -3  15        1.24        7.16     53.49 o
  -4  -3  15      965.04      886.10    148.67 o
  -3  -3  15       21.66       18.05     23.33 o
  -2  -3  15       40.51        9.89     17.25 o
  -1  -3  15      145.06      160.71     35.20 o
   0  -3  15      394.25      378.33     61.11 o
   1  -3  15      459.05      393.94     47.96 o
   2  -3  15       17.47       14.74     17.55 o
   3  -3  15       94.59       77.86     27.64 o
   4  -3  15      109.08       38.65     43.80 o
   5  -3  15      835.94      741.23    125.08 o
  -7  -2  15      165.24      286.62     80.55 o
  -6  -2  15        8.24       34.90     49.27 o
  -5  -2  15       12.93        6.15     22.75 o
  -4  -2  15      266.17      232.18     76.02 o
  -3  -2  15       10.97       -9.71     18.37 o
  -2  -2  15      254.34      311.77     41.45 o
  -1  -2  15      126.07       95.65     32.58 o
   0  -2  15      300.38      313.37     36.40 o
   1  -2  15       12.31       19.68     23.10 o
   2  -2  15     1134.80     1225.64     81.51 o
   3  -2  15     1184.66     1244.01     82.98 o
   4  -2  15      480.64      428.00     54.51 o
   5  -2  15      849.81      867.41     89.92 o
   6  -2  15      272.20      207.21     84.65 o
  -7  -1  15      599.86      667.45    174.57 o
  -6  -1  15      202.41       72.72     36.69 o
  -5  -1  15      774.05      690.88     71.67 o
  -4  -1  15      306.92      285.74     73.81 o
  -3  -1  15       72.09       69.53     22.93 o
  -2  -1  15     1323.61     1330.11     74.97 o
  -1  -1  15      213.82      203.24     29.45 o
   0  -1  15      377.21      320.91     36.86 o
   1  -1  15      243.89      246.59     32.10 o
   2  -1  15     2012.90     2019.38     96.83 o
   3  -1  15       67.95       53.65     20.47 o
   4  -1  15     1554.48     1410.67    165.09 o
   5  -1  15      191.15      101.73     70.12 o
   6  -1  15     1677.55     1569.58    116.45 o
   7  -1  15      107.36      173.94     83.39 o
  -7   0  15      529.57      469.35     92.87 o
  -6   0  15      501.22      331.20    213.31 o
  -5   0  15      834.00      767.24    167.64 o
  -4   0  15       38.13       32.52     22.29 o
  -3   0  15      734.43      744.26     69.97 o
  -2   0  15       56.26       39.67     16.87 o
  -1   0  15     2211.16     2408.87     96.08 o
   0   0  15      147.15      131.73     23.61 o
   1   0  15     1990.95     2071.57     76.46 o
   2   0  15      304.10      240.93     41.02 o
   3   0  15     2946.38     3157.57    107.32 o
   4   0  15      688.86      711.28     60.48 o
   5   0  15     1238.07     1142.81    114.80 o
   6   0  15      722.50      637.61     79.41 o
   7   0  15      392.33      384.60     58.69 o
   8   0  15     1207.44     1201.84    116.94 o
  -7   1  15       22.59       71.04     51.03 o
  -6   1  15     1149.49     1094.62    122.59 o
  -5   1  15      117.75       81.34     25.30 o
  -4   1  15     1008.68     1015.62    203.94 o
  -3   1  15      127.29       34.32     19.22 o
  -2   1  15     1245.60     1276.15     66.30 o
  -1   1  15      996.97     1031.18     66.25 o
   0   1  15      801.34      960.29     73.68 o
   1   1  15     2061.52     2214.03     84.14 o
   2   1  15      180.60      222.06     34.83 o
   3   1  15     2695.20     3146.21    121.76 o
   4   1  15      117.64      134.42     32.24 o
   5   1  15      992.39     1071.41     67.12 o
   6   1  15        3.14        6.49     16.45 o
   7   1  15     1206.05     1163.04     98.38 o
   8   1  15       27.24       69.64     49.39 o
  -7   2  15      672.19      706.70    108.47 o
  -6   2  15      477.71      510.21     67.72 o
  -5   2  15      509.82      367.77     52.11 o
  -4   2  15     1392.64     1400.17    187.65 o
  -3   2  15       52.20       33.34     17.51 o
  -2   2  15     2794.88     2918.76    113.11 o
  -1   2  15      199.20      140.69     26.43 o
   0   2  15     2465.82     2527.72     98.29 o
   1   2  15       33.36       25.88     14.82 o
   2   2  15     3437.29     3725.79    116.56 o
   3   2  15      532.97      516.04     83.40 o
   4   2  15     1031.76      930.66     61.51 o
   5   2  15      300.88      267.62     33.57 o
   6   2  15      668.45      545.51     66.71 o
   7   2  15      617.57      671.22     74.45 o
   8   2  15      510.80      425.30     72.53 o
  -7   3  15      847.09      840.77    120.87 o
  -6   3  15      191.43      162.99     40.22 o
  -5   3  15      739.75      902.15     89.48 o
  -4   3  15       16.31        9.94     21.07 o
  -3   3  15     2405.65     2665.10    112.56 o
  -2   3  15      402.91      335.46     41.76 o
  -1   3  15     1348.05     1448.93    109.68 o
   0   3  15      757.78      665.90     54.64 o
   1   3  15      987.05     1075.55     72.42 o
   2   3  15      787.46      859.89     55.21 o
   3   3  15       30.16       44.46     14.45 o
   4   3  15      647.38      678.02     51.70 o
   5   3  15      147.83      110.98     18.16 o
   6   3  15       72.95       34.15     26.29 o
   7   3  15      323.44      210.71     58.33 o
   8   3  15      703.17      879.97     90.20 o
   9   3  15       28.21       55.69     46.25 o
  -6   4  15      276.69      269.44     59.62 o
  -5   4  15      232.59      227.18     44.67 o
  -4   4  15      668.50      604.57     71.49 o
  -3   4  15     1441.49     1528.04     91.77 o
  -2   4  15      186.55      164.29     30.70 o
  -1   4  15      553.57      550.50     60.76 o
   0   4  15       31.71       14.74     16.23 o
   1   4  15      901.52      938.84     69.20 o
   2   4  15      212.71      181.80     29.57 o
   3   4  15      409.09      460.07     45.85 o
   4   4  15      475.50      417.83     30.28 o
   5   4  15      326.31      343.54     52.53 o
   6   4  15      717.90      634.90     68.49 o
   7   4  15      297.07      352.96     52.67 o
   8   4  15      173.15      239.63    111.61 o
   9   4  15       51.32       23.48     42.67 o
  -5   5  15       61.01       29.68     48.02 o
  -4   5  15      779.56     1000.34    151.40 o
  -3   5  15       11.70       -0.67     24.56 o
  -2   5  15      327.55      331.08     50.16 o
  -1   5  15       98.76      105.67     30.18 o
   0   5  15      400.22      444.91     40.11 o
   1   5  15      147.95      172.30     27.16 o
   2   5  15       70.13       75.43     21.59 o
   3   5  15      418.89      404.57     41.08 o
   4   5  15      521.34      484.53     51.78 o
   5   5  15      828.12      939.85     81.89 o
   6   5  15       28.67       23.72     20.62 o
   7   5  15      429.52      356.09     52.63 o
   8   5  15       61.66       44.25     38.32 o
   9   5  15      725.40      727.65    130.98 o
  -5   6  15       69.53       35.05     49.13 o
  -4   6  15      467.30      359.26     78.53 o
  -3   6  15     1216.88     1221.56     99.84 o
  -2   6  15      523.76      544.18     64.35 o
  -1   6  15      171.74       98.52     27.27 o
   0   6  15      333.93      403.75     51.77 o
   1   6  15      175.08      127.71     28.79 o
   2   6  15      441.90      442.08     48.43 o
   3   6  15      635.94      646.13     50.31 o
   4   6  15       96.98       79.24     28.08 o
   5   6  15      263.42      271.24     40.99 o
   6   6  15      360.16      308.30     49.47 o
   7   6  15      619.25      664.79     71.17 o
   8   6  15       49.28       97.64     42.69 o
   9   6  15      736.34      735.28     79.91 o
  -4   7  15       42.54      -16.85     51.80 o
  -3   7  15        9.70       13.03     27.49 o
  -2   7  15      510.64      438.53     61.42 o
  -1   7  15      662.06      765.38     75.51 o
   0   7  15     1054.38     1136.28    125.08 o
   1   7  15       10.74       -0.91     14.56 o
   2   7  15     1159.30     1198.81     75.97 o
   3   7  15      223.11      156.85     40.50 o
   4   7  15     2430.07     2734.65    297.33 o
   5   7  15      141.03      173.63     41.91 o
   6   7  15     1288.82     1277.28    100.94 o
   7   7  15        0.63       -4.97     30.62 o
   8   7  15     1079.35     1105.40     92.62 o
   9   7  15       38.06       19.37     57.70 o
  -3   8  15       90.66      137.86     56.20 o
  -2   8  15       10.92       -2.74     28.06 o
  -1   8  15      691.90      749.65     77.53 o
   0   8  15        6.10       -6.61     20.91 o
   1   8  15      656.00      778.46     61.58 o
   2   8  15       48.47       77.21     25.88 o
   3   8  15      738.48      757.59     97.23 o
   4   8  15      482.23      524.22     80.40 o
   5   8  15     1634.24     1566.75    268.70 o
   6   8  15      269.45      184.06     52.67 o
   7   8  15      720.44      800.43     97.62 o
   8   8  15      445.51      409.09     67.96 o
  -2   9  15      429.85      414.72     79.81 o
  -1   9  15      145.92      101.28     38.39 o
   0   9  15      358.91      292.76     46.30 o
   1   9  15      239.73      251.95     42.99 o
   2   9  15     1249.16     1225.83     70.49 o
   3   9  15     1050.20     1152.69    235.85 o
   4   9  15     1215.65     1137.53    120.59 o
   5   9  15      913.85      839.13    108.93 o
   6   9  15       94.68       98.56     44.72 o
   7   9  15      640.28      560.30    191.20 o
   8   9  15       42.58       59.08     47.79 o
   0  10  15      525.27      603.09    178.99 o
   1  10  15      222.72      231.83     60.01 o
   2  10  15      784.83      933.43    173.30 o
   3  10  15      187.51      230.53     69.92 o
   4  10  15     1371.64     1433.62    146.79 o
   5  10  15        0.12        5.97     37.85 o
   6  10  15      626.54      504.30     95.70 o
   7  10  15       43.84       18.63     46.33 o
   4  11  15      204.97      262.28     82.46 o
  -4  -5  16      393.84      446.84    138.56 o
  -3  -5  16      227.89      319.65     89.28 o
  -2  -5  16     1280.00     1473.19    192.05 o
  -1  -5  16       45.22       11.15     38.82 o
   0  -5  16     1450.01     1442.45    192.47 o
   1  -5  16        3.57       43.80     85.07 o
  -5  -4  16      379.25      344.08    135.19 o
  -4  -4  16       11.20       45.48     48.43 o
  -3  -4  16      663.31      710.40    132.45 o
  -2  -4  16      372.68      387.57     52.04 o
  -1  -4  16      396.13      291.20     43.63 o
   0  -4  16      281.96      301.80    109.50 o
   1  -4  16      177.20      149.28     56.66 o
   2  -4  16      164.64      304.27     72.02 o
   3  -4  16       92.26       79.18     85.49 o
  -6  -3  16      288.38      224.05    141.09 o
  -5  -3  16      301.85      325.13     92.23 o
  -4  -3  16      131.26      170.15     73.70 o
  -3  -3  16      264.38      251.67     42.15 o
  -2  -3  16       31.93        6.42     26.68 o
  -1  -3  16      833.35      904.67     75.92 o
   0  -3  16        5.32        5.34     22.46 o
   1  -3  16       29.99        4.05     49.49 o
   2  -3  16      102.38       91.78     26.58 o
   3  -3  16      252.31      228.97     42.62 o
   4  -3  16      245.83      110.34     52.64 o
  -6  -2  16      193.05      199.61     99.81 o
  -5  -2  16        4.09      -27.80     48.01 o
  -4  -2  16      169.37      213.68     43.98 o
  -3  -2  16      108.73      131.12     34.16 o
  -2  -2  16     1302.00     1233.88     86.51 o
  -1  -2  16      308.43      397.57     57.57 o
   0  -2  16      430.66      477.81     48.91 o
   1  -2  16      680.31      694.44     65.94 o
   2  -2  16        4.36      -15.52     19.50 o
   3  -2  16     1138.14     1161.62     85.55 o
   4  -2  16        4.04       28.07     31.62 o
   5  -2  16      639.42      699.11    122.98 o
  -6  -1  16      399.74      434.84     80.55 o
  -5  -1  16      140.45       93.61     42.54 o
  -4  -1  16     1064.39      988.26    105.17 o
  -3  -1  16       31.67       79.05     26.73 o
  -2  -1  16        2.38       33.32     19.11 o
  -1  -1  16        5.72      -21.86     15.27 o
   0  -1  16      768.36      862.31     62.81 o
   1  -1  16      443.80      401.06     48.89 o
   2  -1  16      418.53      516.99     56.06 o
   3  -1  16      116.08       85.70     27.14 o
   4  -1  16      272.45      268.80    114.97 o
   5  -1  16      743.94      596.90    264.69 o
   6  -1  16      386.99      118.76     80.86 o
  -7   0  16      524.61      475.60    105.23 o
  -6   0  16       18.86       23.90     42.60 o
  -5   0  16      239.59       91.33     34.42 o
  -4   0  16      439.96      462.21     72.81 o
  -3   0  16     1136.79     1051.90    107.66 o
  -2   0  16      759.48      688.58     59.11 o
  -1   0  16      256.90      166.50     50.58 o
   0   0  16      976.77     1104.53     69.63 o
   1   0  16      280.09      206.53     45.92 o
   2   0  16     2067.43     2327.03    106.57 o
   3   0  16       73.65       17.06     24.87 o
   4   0  16     1255.57     1247.02     81.50 o
   5   0  16       19.26      -11.19     21.09 o
   6   0  16     1447.36     1618.27    107.86 o
   7   0  16       27.83       44.84     37.49 o
  -6   1  16      147.61      180.12     98.76 o
  -5   1  16      418.98      463.25     77.92 o
  -4   1  16       18.94       28.98     24.89 o
  -3   1  16      501.92      509.56     61.79 o
  -2   1  16       69.90       21.59     18.33 o
  -1   1  16     2778.89     2976.17    113.32 o
   0   1  16      121.69      112.24     29.79 o
   1   1  16     2440.62     2815.50    199.11 o
   2   1  16      103.30      107.28     23.89 o
   3   1  16     2163.02     2474.35     94.58 o
   4   1  16      582.62      560.41     56.34 o
   5   1  16     1347.34     1519.91     85.41 o
   6   1  16      314.04      350.08     45.49 o
   7   1  16      208.97      108.52     56.01 o
  -6   2  16     1437.21     1401.24    140.98 o
  -5   2  16      937.53      892.19     89.86 o
  -4   2  16      928.76      928.63     86.98 o
  -3   2  16      478.58      441.70     64.40 o
  -2   2  16     1537.16     1584.73    102.49 o
  -1   2  16     1066.17     1117.56    111.01 o
   0   2  16     1352.10     1451.82    145.30 o
   1   2  16      692.39      590.21     64.78 o
   2   2  16      394.94      410.43     41.41 o
   3   2  16      680.55      740.26     61.85 o
   4   2  16      412.92      395.23     46.13 o
   5   2  16     2606.49     2577.92    103.96 o
   6   2  16        0.03      -13.82     21.58 o
   7   2  16     1095.10     1297.93    107.87 o
   8   2  16       35.24       64.91     50.33 o
  -6   3  16      473.76      372.74     68.56 o
  -5   3  16      200.29       94.69     37.52 o
  -4   3  16     1688.51     1512.81    184.03 o
  -3   3  16      274.11      278.57     39.55 o
  -2   3  16     1403.52     1412.70    177.58 o
  -1   3  16      269.90      219.08     33.29 o
   0   3  16     1074.63     1205.65     84.03 o
   1   3  16       53.07       53.01     20.20 o
   2   3  16      985.22     1078.96     98.58 o
   3   3  16      432.77      315.63     47.10 o
   4   3  16     1682.16     1945.41     87.95 o
   5   3  16        8.35        6.22     18.98 o
   6   3  16     1014.64     1050.16    156.25 o
   7   3  16      276.89      293.62     54.55 o
   8   3  16      679.86      615.61     84.28 o
  -5   4  16     1240.05     1496.05    144.96 o
  -4   4  16      127.25       86.84     43.11 o
  -3   4  16      885.33      842.66     81.63 o
  -2   4  16      151.50      166.71     37.10 o
  -1   4  16     1670.07     1811.74    106.44 o
   0   4  16      244.40      213.43     38.07 o
   1   4  16      477.93      576.93     59.10 o
   2   4  16     1154.43     1196.89     94.24 o
   3   4  16      794.46      896.82     64.26 o
   4   4  16       30.47        3.06     14.85 o
   5   4  16      132.48      116.64     33.81 o
   6   4  16      315.65      338.08     53.07 o
   7   4  16       36.48       51.08     35.42 o
   8   4  16      521.96      648.36     83.68 o
  -5   5  16      688.66      640.81    108.71 o
  -4   5  16      436.90      390.91     84.87 o
  -3   5  16      916.16      929.20    149.73 o
  -2   5  16      237.28      262.81     82.20 o
  -1   5  16      312.80      244.28     48.15 o
   0   5  16       71.45       43.59     16.77 o
   1   5  16      744.52      780.94     68.35 o
   2   5  16      142.14      135.04     37.35 o
   3   5  16      974.52     1058.86     80.01 o
   4   5  16        2.41       44.16     23.73 o
   5   5  16      413.11      430.54     62.83 o
   6   5  16       30.88       35.72     32.22 o
   7   5  16      559.23      574.64    107.39 o
   8   5  16      228.04      315.51     62.78 o
  -4   6  16      376.63      244.69     94.34 o
  -3   6  16      199.33       89.66     64.93 o
  -2   6  16       42.32       53.20     31.52 o
  -1   6  16        0.79      -12.37     20.72 o
   0   6  16       18.88       -3.10     20.93 o
   1   6  16      467.73      460.13     69.32 o
   2   6  16       24.47       29.93     25.69 o
   3   6  16      210.57      196.10     32.91 o
   4   6  16        0.35       66.96     43.80 o
   5   6  16      642.69      649.70    170.15 o
   6   6  16        0.80      -32.64     20.85 o
   7   6  16     1190.25     1564.13    154.56 o
   8   6  16       20.85       13.14     41.66 o
  -3   7  16       10.60        5.47     60.65 o
  -2   7  16      543.25      505.51     72.79 o
  -1   7  16        3.06       16.10     26.29 o
   0   7  16      998.65     1009.36     83.15 o
   1   7  16      339.68      236.22     58.72 o
   2   7  16      515.28      640.39     63.61 o
   3   7  16       14.13       -1.99     25.40 o
   4   7  16      114.75      137.23     69.07 o
   5   7  16      381.22      335.64     61.61 o
   6   7  16      491.42      518.80     77.34 o
   7   7  16       30.56       45.55     40.88 o
   8   7  16        1.60       -8.40     40.64 o
  -2   8  16        7.34       29.90     41.52 o
  -1   8  16      133.72       70.50     37.85 o
   0   8  16      352.61      325.52     52.56 o
   1   8  16      773.52      712.30    102.67 o
   2   8  16      826.40     1000.06     74.87 o
   3   8  16      103.67      103.24     40.15 o
   4   8  16      821.20      748.72     97.01 o
   5   8  16      344.22      260.69     93.92 o
   6   8  16      678.36      914.05    110.37 o
   7   8  16       24.96       18.82     32.70 o
  -1   9  16      952.47     1053.74    120.54 o
   0   9  16       19.71        4.54     33.73 o
   1   9  16      824.54      893.11     94.04 o
   2   9  16        0.10       -9.41     36.52 o
   3   9  16     1241.46     1316.95    139.43 o
   4   9  16      250.30      187.15     57.58 o
   5   9  16      768.09      655.15    197.52 o
   6   9  16       84.65       75.76     44.12 o
   7   9  16      233.11      162.84     58.58 o
   2  10  16      803.42      816.77    126.42 o
   3  10  16      469.10      596.26    105.82 o
   4  10  16      321.23      268.57     75.44 o
   5  10  16      372.09      327.34     76.56 o
  -4  -4  17     1549.36     1660.60    232.05 o
  -3  -4  17       94.07       18.95     57.28 o
  -2  -4  17     1161.79     1021.31    187.83 o
  -1  -4  17       29.89      139.82     90.55 o
   0  -4  17      705.95      799.19    103.17 o
   1  -4  17       22.34       23.16     71.17 o
  -5  -3  17      671.79      560.97    173.94 o
  -4  -3  17      265.68      185.73     74.12 o
  -3  -3  17      647.68      550.14     73.06 o
  -2  -3  17      496.11      536.96     83.78 o
  -1  -3  17       29.06       36.42     40.47 o
   0  -3  17      216.79      230.22     65.90 o
   1  -3  17       61.22       82.98     55.79 o
   2  -3  17      227.71      248.48     94.34 o
   3  -3  17       54.82       -2.11     74.12 o
  -5  -2  17      357.69      418.63    110.34 o
  -4  -2  17      684.54      479.27    119.61 o
  -3  -2  17      823.49      870.95     79.80 o
  -2  -2  17      110.04       99.96     32.60 o
  -1  -2  17      392.35      307.81     66.70 o
   0  -2  17       20.75       30.45     24.44 o
   1  -2  17      346.72      358.50     51.39 o
   2  -2  17       25.86      -11.99     22.25 o
   3  -2  17      365.35      384.96    103.60 o
   4  -2  17       51.13      -34.96     36.64 o
  -5  -1  17       19.21       19.88     46.06 o
  -4  -1  17      154.34      109.21     42.10 o
  -3  -1  17        1.40       -1.81     32.33 o
  -2  -1  17        5.79       36.82     23.08 o
  -1  -1  17      163.41      173.58     39.79 o
   0  -1  17      186.14      146.99     30.82 o
   1  -1  17      118.32      104.09     23.96 o
   2  -1  17       63.09       91.57     27.75 o
   3  -1  17      159.10       96.25     34.40 o
   4  -1  17       28.15       77.07     39.59 o
   5  -1  17      613.58      659.52    130.56 o
  -6   0  17      411.71      392.25     96.27 o
  -5   0  17      195.26      165.91     56.09 o
  -4   0  17      183.53      142.24     50.35 o
  -3   0  17        0.31       15.77     30.01 o
  -2   0  17      601.64      669.70     68.81 o
  -1   0  17       52.77       26.41     21.31 o
   0   0  17      493.39      502.70     57.08 o
   1   0  17      136.06      141.68     48.58 o
   2   0  17      350.21      347.54     48.24 o
   3   0  17      155.17      160.51     45.30 o
   4   0  17      248.61      248.91     52.61 o
   5   0  17      408.39      470.85    104.02 o
   6   0  17       71.82       90.55     77.91 o
  -6   1  17       12.81       66.22     56.01 o
  -5   1  17       58.64       48.43     33.91 o
  -4   1  17      191.88      147.11     95.13 o
  -3   1  17      261.72      156.86     38.07 o
  -2   1  17      161.91      228.20     34.70 o
  -1   1  17      342.87      375.88     49.73 o
   0   1  17      611.78      703.92     66.77 o
   1   1  17      949.09      868.70     70.83 o
   2   1  17      420.56      412.30     61.34 o
   3   1  17      190.62      175.95     44.90 o
   4   1  17     1528.94     1930.67    184.81 o
   5   1  17        0.05      -17.04     22.12 o
   6   1  17      427.10      450.98     49.65 o
  -5   2  17      120.01      126.96     40.87 o
  -4   2  17       28.14        7.14     29.63 o
  -3   2  17     1255.32     1185.30    112.33 o
  -2   2  17      143.21      133.15     42.54 o
  -1   2  17     1322.01     1270.29    130.56 o
   0   2  17       20.99       15.17     19.89 o
   1   2  17      845.30      878.49     72.78 o
   2   2  17      163.89      119.24     27.01 o
   3   2  17     1327.41     1449.44     89.02 o
   4   2  17      341.53      365.39     48.55 o
   5   2  17      529.86      590.53     60.83 o
   6   2  17      619.13      625.01     81.30 o
   7   2  17      304.34      348.38    103.18 o
  -5   3  17       53.34       72.01     59.75 o
  -4   3  17     1019.67     1192.35    177.52 o
  -3   3  17       39.05       52.86     34.32 o
  -2   3  17      454.76      410.19     57.29 o
  -1   3  17      753.27      691.83     69.99 o
   0   3  17     1233.60     1511.04     96.54 o
   1   3  17      237.50      266.13     41.79 o
   2   3  17     1912.67     1849.03    140.03 o
   3   3  17     2493.66     2721.24    118.49 o
   4   3  17     1098.41     1044.11     73.14 o
   5   3  17      881.50      954.93     60.81 o
   6   3  17      178.44      103.36     58.12 o
   7   3  17     1110.45      998.22    210.15 o
  -5   4  17       75.55        1.58     47.02 o
  -4   4  17      448.51      520.88     96.35 o
  -3   4  17     1155.56      971.34    115.60 o
  -2   4  17      826.50      906.35    149.98 o
  -1   4  17      351.07      259.33     45.54 o
   0   4  17     1411.38     1663.44    102.29 o
   1   4  17       53.42       15.26     20.17 o
   2   4  17      854.89     1001.61     94.38 o
   3   4  17       25.08      -19.45     20.55 o
   4   4  17      501.75      557.51     52.84 o
   5   4  17      214.05      150.64     37.58 o
   6   4  17      540.33      496.10     71.63 o
   7   4  17       32.45       36.40     44.31 o
  -4   5  17       26.11      -45.61     42.46 o
  -3   5  17      857.72      951.11    118.37 o
  -2   5  17       22.57       22.85     28.40 o
  -1   5  17     2191.24     2226.05    123.35 o
   0   5  17       87.29       93.28     51.17 o
   1   5  17      634.28      613.55    124.03 o
   2   5  17      227.46      151.90     46.55 o
   3   5  17      728.52      700.91     75.18 o
   4   5  17      169.88      149.34     38.19 o
   5   5  17      199.78      123.07     35.30 o
   6   5  17      548.71      448.56    106.55 o
   7   5  17       44.61       40.88     45.86 o
  -3   6  17       27.74       49.27     64.44 o
  -2   6  17       84.35       80.88     40.24 o
  -1   6  17      461.82      474.98     63.94 o
   0   6  17      454.80      371.61    119.55 o
   1   6  17      989.04     1087.47    106.88 o
   2   6  17       40.06       40.06     35.51 o
   3   6  17      894.41      868.66     78.54 o
   4   6  17      156.07       29.06     41.69 o
   5   6  17      865.45      728.09     85.08 o
   6   6  17       36.92       52.67     45.27 o
   7   6  17      560.60      634.83     85.75 o
  -2   7  17     1646.91     1694.06    232.48 o
  -1   7  17      195.36       98.67     62.54 o
   0   7  17       34.37       23.79     26.98 o
   1   7  17       66.33      100.51     47.85 o
   2   7  17       26.90      -17.54     32.18 o
   3   7  17       36.63       62.75     51.38 o
   4   7  17       41.56      -24.43     48.85 o
   5   7  17      384.77      473.37    117.92 o
   6   7  17       86.20      106.38     55.03 o
   7   7  17        3.06      -30.56     43.53 o
  -1   8  17       41.23       43.94     45.17 o
   0   8  17      337.44      283.91     89.07 o
   1   8  17        1.84       -6.20     45.57 o
   2   8  17      483.29      416.81     65.99 o
   3   8  17        1.64       45.48     83.39 o
   4   8  17      426.11      399.67    128.03 o
   5   8  17      308.74      192.47     93.07 o
   6   8  17      141.03       44.64     75.81 o
   1   9  17      134.48      380.72    146.14 o
   2   9  17      125.67      106.13    108.66 o
   3   9  17      346.60      354.19    128.03 o
   4   9  17      129.12       89.28     92.65 o
   5   9  17       51.51       69.49     90.55 o
  -3  -3  18        2.29      -40.43     58.12 o
  -2  -3  18      403.88      423.26    129.29 o
  -1  -3  18       72.28      205.94    102.76 o
   0  -3  18      264.20      319.65    112.87 o
   1  -3  18        1.03       67.38     74.54 o
  -4  -2  18      149.78       62.33     66.54 o
  -3  -2  18     1217.89     1560.67    141.09 o
  -2  -2  18       78.81       17.13     48.98 o
  -1  -2  18       59.50       81.70     54.03 o
   0  -2  18       38.80       56.37     49.37 o
   1  -2  18      572.50      849.84    192.89 o
   2  -2  18       28.92       35.80     66.12 o
   3  -2  18        0.30      -24.85     41.27 o
  -4  -1  18       79.74      173.29     58.04 o
  -3  -1  18       45.62       33.86     39.88 o
  -2  -1  18      302.01      276.44     65.33 o
  -1  -1  18      204.85      164.93     63.63 o
   0  -1  18       16.57       14.29     33.79 o
   1  -1  18      197.68      312.92     48.99 o
   2  -1  18        0.44      -41.27     21.34 o
   3  -1  18      311.14      182.36     66.96 o
   4  -1  18       34.25       63.59     61.49 o
  -4   0  18      222.62      348.27     73.28 o
  -3   0  18        4.52      -34.11     45.91 o
  -2   0  18      107.53      103.93     47.34 o
  -1   0  18       23.01       42.18     73.49 o
   0   0  18      100.19      115.72     31.57 o
   1   0  18      120.48      118.86     33.72 o
   2   0  18       33.63       32.51     25.08 o
   3   0  18      238.75      110.76     58.54 o
   4   0  18       25.04      -16.85     33.69 o
   5   0  18      134.98      187.41     90.55 o
  -4   1  18      351.82      338.28    104.87 o
  -3   1  18      112.72      116.66     82.55 o
  -2   1  18      126.34      135.24     46.24 o
  -1   1  18        9.09      -12.01     23.32 o
   0   1  18      824.35     1056.60     85.88 o
   1   1  18      150.43      117.32     32.13 o
   2   1  18      304.59      306.61     60.98 o
   3   1  18      178.14      205.57     71.81 o
   4   1  18      147.44       85.92     52.64 o
   5   1  18      421.01      399.67    112.03 o
  -4   2  18       40.46      -12.20     46.85 o
  -3   2  18      434.22      367.42     77.95 o
  -2   2  18       24.15       10.53     68.65 o
  -1   2  18      604.17      616.96     68.64 o
   0   2  18      323.74      254.80     83.98 o
   1   2  18        0.89        2.00     20.10 o
   2   2  18     1570.59     2152.62    220.05 o
   3   2  18       23.50       29.89     30.16 o
   4   2  18      498.54      631.66     77.17 o
   5   2  18      160.92       99.55     47.96 o
   6   2  18      121.73      123.40     80.44 o
  -4   3  18      229.63      211.40     83.60 o
  -3   3  18      772.97      699.57    105.26 o
  -2   3  18        7.32       20.76     39.33 o
  -1   3  18      666.87      606.61    125.93 o
   0   3  18      314.09      230.83     44.97 o
   1   3  18     1775.38     1880.94    141.24 o
   2   3  18        2.14       -7.46     32.98 o
   3   3  18     1181.39     1379.27     90.59 o
   4   3  18      209.37      217.14     39.22 o
   5   3  18     1099.92     1138.42     72.11 o
   6   3  18      145.11      213.88     58.22 o
  -4   4  18      706.46      958.54    175.20 o
  -3   4  18       51.87       43.93     50.96 o
  -2   4  18     1355.37     1557.69    115.42 o
  -1   4  18      148.32      141.25     66.96 o
   0   4  18     1192.92     1449.78    168.71 o
   1   4  18      635.27      569.10     86.40 o
   2   4  18      611.32      539.28     78.16 o
   3   4  18      633.70      597.85     76.27 o
   4   4  18      279.53      316.81     45.41 o
   5   4  18      420.27      371.22    111.82 o
   6   4  18      404.98      402.94     79.29 o
  -3   5  18      767.32     1025.08    169.30 o
  -2   5  18      888.78      801.66    108.70 o
  -1   5  18      291.52      279.81     63.27 o
   0   5  18      990.80     1052.97    114.76 o
   1   5  18       69.36       87.34     42.92 o
   2   5  18     1095.58     1133.11    104.88 o
   3   5  18       61.18       -4.51     32.72 o
   4   5  18      993.04     1111.00    156.25 o
   5   5  18        8.18      -12.74     30.59 o
   6   5  18      796.05      798.40    130.98 o
  -2   6  18       39.18       25.36     45.18 o
  -1   6  18      963.36     1033.74    121.29 o
   0   6  18        1.14      -66.96     48.85 o
   1   6  18     1552.88     1771.80    161.51 o
   2   6  18       95.24       65.58     38.41 o
   3   6  18      653.26      693.09     74.23 o
   4   6  18      278.03      136.45     89.28 o
   5   6  18      705.06      889.93    104.66 o
   6   6  18      678.51      521.58     86.74 o
  -1   7  18      425.97      308.02     74.66 o
   0   7  18       74.32      142.35     83.39 o
   1   7  18       14.68       79.60     72.86 o
   2   7  18      175.37      111.73     56.36 o
   3   7  18      910.30      745.02    154.56 o
   4   7  18      213.35      278.38    109.08 o
   5   7  18       90.56       97.29     81.28 o
   6   7  18       13.25       41.77     54.48 o
   1   8  18       96.00      154.98    125.50 o
   2   8  18      527.65      547.66     75.92 o
   3   8  18      251.34      178.99    109.92 o
   4   8  18      469.88      505.38    136.03 o
   5   8  18      230.42      179.83    102.34 o
  -2  -1  19        5.94       35.38     85.49 o
  -1  -1  19      631.38      604.44     96.51 o
   0  -1  19      237.21      256.90    102.34 o
   1  -1  19      234.47      198.78     90.97 o
   2  -1  19      168.52      174.23     53.49 o
  -3   0  19      163.74      138.98    111.61 o
  -2   0  19       20.34       66.91     58.64 o
  -1   0  19      154.11      178.28     64.10 o
   0   0  19       16.44       60.73     50.76 o
   1   0  19      408.15      464.91    125.71 o
   2   0  19        0.35      -10.11     39.17 o
   3   0  19      166.93       85.92     58.54 o
  -3   1  19        8.63      -65.70     88.02 o
  -2   1  19      331.87      312.99     79.03 o
  -1   1  19       73.84      108.21     59.38 o
   0   1  19        0.76       33.73     26.48 o
   1   1  19       11.96       42.89     26.61 o
   2   1  19        7.90       85.49     52.64 o
   3   1  19      276.02      203.00     63.59 o
   4   1  19      100.50      145.30     92.65 o
  -3   2  19      116.42      139.40    110.76 o
  -2   2  19      295.73      315.86    118.34 o
  -1   2  19        0.20        4.88     37.27 o
   0   2  19      490.96      646.24     77.77 o
   1   2  19      294.31      218.94     54.00 o
   2   2  19      503.32      323.44     85.92 o
   3   2  19       50.24       39.17     48.85 o
   4   2  19       84.68      150.35     90.55 o
   5   2  19       69.73        3.37     68.65 o
  -3   3  19      192.65      207.63     92.23 o
  -1   3  19      193.36      323.06     57.18 o
   0   3  19      646.14      600.35    115.40 o
   1   3  19      697.06      697.29    105.08 o
   2   3  19      179.32      142.35     60.22 o
   3   3  19        0.32      -45.48     35.80 o
   4   3  19      182.84      221.53    103.60 o
   5   3  19       17.16        3.60     41.07 o
  -2   4  19      136.42       37.90     58.54 o
  -1   4  19      610.28      577.82    128.45 o
   0   4  19        3.90        2.11     46.75 o
   1   4  19      643.30      682.69    139.40 o
   2   4  19       16.44       -8.00     42.96 o
   3   4  19      638.44      668.54     84.44 o
   4   4  19      104.48      116.94     52.20 o
   5   4  19      292.61      271.72     70.20 o
  -2   5  19      738.73      799.77    153.72 o
  -1   5  19      342.11      318.39     99.39 o
   0   5  19     1169.55     1122.37    181.94 o
   1   5  19      302.97      393.36     98.13 o
   2   5  19      191.78       65.70     64.86 o
   3   5  19      343.50      324.13     68.79 o
   4   5  19      188.94      186.15     98.13 o
   5   5  19     1489.71     1341.89    150.56 o
   0   6  19     1610.70     1780.21    234.58 o
   1   6  19      109.77      164.67    101.08 o
   2   6  19      575.97      612.36    154.98 o
   3   6  19       32.55       43.04     47.76 o
   4   6  19     1919.35     1999.63    224.05 o
   5   6  19        0.08       48.43     72.86 o
   1   7  19      507.05      480.53    160.46 o
   2   7  19      170.81      223.63    117.50 o
   3   7  19      580.93      276.70    125.08 o
   4   7  19      301.71      418.20    136.03 o
   0   1  20       40.23       10.11     77.49 o
   1   1  20      299.45      325.55     91.39 o
  -1   2  20      131.29       43.38     90.55 o
   0   2  20      264.10      251.01    101.92 o
   1   2  20      187.32      155.41     66.96 o
   2   2  20      571.03      650.26    140.66 o
   0   3  20      225.88      176.46     66.96 o
   1   3  20        4.26        6.74     45.06 o
   2   3  20        5.64       53.07     81.28 o
   3   3  20      464.83      452.32    133.08 o
   0   4  20       97.44      104.02     60.65 o
   1   4  20      126.96       50.54     68.65 o
   2   4  20      333.71      486.43    145.30 o
   3   4  20       15.25       94.76     90.13 o
   1   5  20      433.13      448.11    144.46 o
   2   5  20       97.55       93.50     99.81 o
 
